# Supplementary material for: Linking Genes to Traits in Fungi
Source: Microb Ecol. 2021 Jan 22;82(1):145–55. doi: 10.1007/s00248-021-01687-x (PMC8282587; doi:10.1007/s00248-021-01687-x)
Supplement: Supplementary file 2 — (XLSX 369 kb) [file 248_2021_1687_MOESM2_ESM.xlsx]

## Sheet: Sheet1
Supplementary Table 1. Taxonomic and functional characteristics of species of fungi in MycoCosm up to April 30, 2018.
Species name	genome size (bp)	number of genes	frequency (# genes/10,000 genes)	ammonium transporter IPR001905 (number of genes)	ammonium transporter IPR001905 (frequency)	nitrate transporter IPR004737 (number of genes)	nitrate transporter IPR004737 (frequency)	amino acid permease IPR004762 (number of genes)	amino acid permease IPR004762 (frequency)	ligninase IPR001621 (number of genes)	ligninase IPR001621 (frequency)	β-glucosidase IPR001360 (number of genes)	β-glucosidase IPR001360 (frequency)	cellobiohydrolase IPR001722 (number of genes)	cellobiohydrolase IPR001722 (frequency)	Lytic polysaccharide monooxygenase IPR005103 (number of genes)	Lytic polysaccharide monooxygenase IPR005103 (frequency)	N_frequency	C_frequency	N_abundance	C_abundance	Division	Subdivision	Class	Order	Family	Genus	Trophic Mode	Trophic mode_final	Guild	Guild_final	Confidence Ranking	Growth Morphology	Trait	accesion number for FUNGuild
Aaosphaeria arxii CBS 175.79 v1.0	38901049	14203	1.4203	4	2.81631	2	1.40815	1	0.704077	2	1.40815	7	4.92854	5	3.52038	40	28.1631	1.64285	9.50503	2.33333	13.5	Ascomycota	Pezizomycotina	Dothideomycetes	Pleosporales	Incertae sedis	Aaosphaeria	Saprotroph	Saprotroph	Undefined Saprotroph	Undefined Saprotroph	Probable	Microfungus	NULL	KU158145.1 Aaosphaeria arxii culture-collection MUT<ITA_:5333 18S ribosomal RNA gene, partial sequence; internal transcribed spacer 1, 5.8S ribosomal RNA gene, and internal transcribed spacer 2, complete sequence; and 28S ribosomal RNA gene, partial sequence
Abortiporus biennis CCBS 521 v1.0	45165060	11987	1.1987	2	1.66847	1	0.834237	0	0	15	12.5136	2	1.66847	4	3.33695	17	14.182	0.834237	7.92525	1	9.5	Basidiomycota	Agaricomycotina	Agaricomycetes	Polyporales	Podoscyphaceae	Abortiporus	Saprotroph	Saprotroph	Wood Saprotroph	Wood Saprotroph	Highly Probable	Polyporoid	White Rot	EU232187.1 Abortiporus biennis strain TFRI 274 internal transcribed spacer 1, 5.8S ribosomal RNA gene, and internal transcribed spacer 2, complete sequence
Abortiporus biennis CIRM-BRFM1778 v1.0	33118568	11767	1.1767	2	1.69967	1	0.849834	0	0	14	11.8977	2	1.69967	4	3.39934	17	14.4472	0.849834	7.86097	1	9.25	Basidiomycota	Agaricomycotina	Agaricomycetes	Polyporales	Podoscyphaceae	Abortiporus	Saprotroph	Saprotroph	Wood Saprotroph	Wood Saprotroph	Highly Probable	Polyporoid	White Rot	FJ608589.1 Abortiporus biennis 18S ribosomal RNA gene, partial sequence; internal transcribed spacer 1 and 5.8S ribosomal RNA gene, complete sequence; and internal transcribed spacer 2, partial sequence
Absidia padenii NRRL 2977 v1.0	34328230	13495	1.3495	3	2.22305	0	0	0	0	0	0	0	0	0	0	0	0	0.741015	0	1	0		Mucormycotina	Mucormycetes	Mucorales	Cunninghamellaceae	Absidia	Saprotroph	Saprotroph	Undefined Saprotroph	Undefined Saprotroph	Probable	NULL	NULL	MH161264.1 Absidia sp. (in: Fungi) strain T12 PDA2-f small subunit ribosomal RNA gene, partial sequence; internal transcribed spacer 1, 5.8S ribosomal RNA gene, and internal transcribed spacer 2, complete sequence; and large subunit ribosomal RNA gene, partial sequence
Absidia repens NRRL 1336 v1.0	47422896	14919	1.4919	3	2.01086	0	0	0	0	0	0	0	0	0	0	0	0	0.670286	0	1	0		Mucormycotina	Mucormycetes	Mucorales	Cunninghamellaceae	Absidia	Saprotroph	Saprotroph	Undefined Saprotroph	Undefined Saprotroph	Probable	NULL	NULL	JN942685.1 Absidia repens strain SHTH004 internal transcribed spacer 1, partial sequence; 5.8S ribosomal RNA gene, complete sequence; and internal transcribed spacer 2, partial sequence
Acaromyces ingoldii MCA 4198 v1.0	19330111	8025	0.8025	2	2.49221	0	0	1	1.24611	0	0	3	3.73832	1	1.24611	0	0	1.24611	1.24611	1	1	Basidiomycota	Ustilaginomycotina	Exobasidiomycetes	incertae sedis	Incertae sedis	Acaromyces	Pathotroph	Pathotroph	Animal Pathogen	Animal Pathogen	Highly Probable	Yeast	NULL	KT989306.1 Acaromyces ingoldii strain FS121 18S ribosomal RNA gene, partial sequence; internal transcribed spacer 1 and 5.8S ribosomal RNA gene, complete sequence; and internal transcribed spacer 2, partial sequence
Acephala macrosclerotiorum EW76-UTF0540 v1.0	73683338	21024	2.1024	7	3.32953	2	0.951294	6	2.85388	0	0	9	4.28082	7	3.32953	17	8.086	2.37823	3.92409	5	8.25	Ascomycota	Pezizomycotina	Leotiomycetes	Helotiales	Incertae sedis	Acephala	Symbiotroph	Symbiotroph	Ectomycorrhizal	Ectomycorrhizal	Possible	NULL	NULL	HM189720.1 Acephala macrosclerotiorum voucher BB11_307_Of_Pi_070507 (DNA811) 18S ribosomal RNA gene, partial sequence; internal transcribed spacer 1, 5.8S ribosomal RNA gene, and internal transcribed spacer 2, complete sequence; and 28S ribosomal RNA gene, partial sequence
Achaetomium strumarium CBS333.67 v1.0	32422668	10185	1.0185	2	1.96367	2	1.96367	3	2.94551	1	0.981836	2	1.96367	7	6.87285	25	24.5459	2.29095	8.59107	2.33333	8.75	Ascomycota	Pezizomycotina	Sordariomycetes	Sordariales	Chaetomiaceae	Achaetomium	Saprotroph	Saprotroph	Undefined Saprotroph	Undefined Saprotroph	Probable	NULL	NULL	MG770264.1 Achaetomium strumarium isolate Y voucher SCFUN467 internal transcribed spacer 1, partial sequence; 5.8S ribosomal RNA gene and internal transcribed spacer 2, complete sequence; and large subunit ribosomal RNA gene, partial sequence
Acidomyces richmondensis BFW	26819972	10352	1.0352	3	2.89799	1	0.965997	4	3.86399	0	0	5	4.82998	3	2.89799	2	1.93199	2.57599	2.41499	2.66667	2.5	Ascomycota	Pezizomycotina	Dothideomycetes	Capnodiales	Incertae sedis	Acidomyces	Pathotroph-Saprotroph-Symbiotroph	Saprotroph	Endophyte-Plant Pathogen-Wood Saprotroph	Wood Saprotroph	Probable	Microfungus	NULL	HM162852.1 Acidomyces sp. c.min internal transcribed spacer 1, partial sequence; 5.8S ribosomal RNA gene, complete sequence; and internal transcribed spacer 2, partial sequence
Acidothrix acidophila CBS 136259 v1.0	37766571	11057	1.1057	3	2.71321	0	0	2	1.80881	1	0.904404	3	2.71321	2	1.80881	1	0.904404	1.50734	1.58271	1.66667	1.75	Ascomycota	Pezizomycotina	Sordariomycetes	incertae sedis	Amplistromataceae	Acidothrix	Saprotroph	Saprotroph	Soil Saprotroph	Soil Saprotroph	Highly Probable	Microfungus	NULL	FJ430781.1 Acidothrix acidophila strain CCF3799 internal transcribed spacer 1, partial sequence; 5.8S ribosomal RNA gene and internal transcribed spacer 2, complete sequence; and 28S ribosomal RNA gene, partial sequence
Acremonium alcalophilum v2.0	54417234	9521	0.9521	2	2.10062	1	1.05031	1	1.05031	1	1.05031	2	2.10062	4	4.20124	19	19.9559	1.40041	6.82701	1.33333	6.5	Ascomycota	Pezizomycotina	Sordariomycetes	Hypocreales	Hypocreaceae	Acremonium	Pathogen-Saprotroph-Symbiotroph	Saprotroph	Animal Pathogen-Endophyte-Fungal Parasite-Plant Pathogen-Wood Saprotroph	Wood Saprotroph	Possible	Microfungus	Soft Rot	DQ825967.1 Acremonium alcalophilum strain CBS 114.92 18S ribosomal RNA gene, partial sequence; internal transcribed spacer 1 and 5.8S ribosomal RNA gene, complete sequence; and internal transcribed spacer 2, partial sequence
Acremonium chrysogenum ATCC 11550	28563214	8899	0.8899	3	3.37117	1	1.12372	1	1.12372	0	0	3	3.37117	3	3.37117	16	17.9795	1.87287	6.18047	1.66667	5.5	Ascomycota	Pezizomycotina	Sordariomycetes	Hypocreales	Hypocreaceae	Acremonium	Pathogen-Saprotroph-Symbiotroph	Saprotroph	Animal Pathogen-Endophyte-Fungal Parasite-Plant Pathogen-Wood Saprotroph	Wood Saprotroph	Possible	Microfungus	Soft Rot	JX076982.1 Acremonium chrysogenum strain GHL0901-3 internal transcribed spacer 1, partial sequence; 5.8S ribosomal RNA gene and internal transcribed spacer 2, complete sequence; and 28S ribosomal RNA gene, partial sequence
Acremonium strictum DS1bioAY4a v1.0	35793893	13158	1.3158	5	3.79997	1	0.759994	1	0.759994	1	0.759994	6	4.55996	9	6.83995	27	20.5198	1.77332	8.16993	2.33333	10.75	Ascomycota	Pezizomycotina	Sordariomycetes	Hypocreales	Hypocreaceae	Acremonium	Pathogen-Saprotroph-Symbiotroph	Saprotroph	Animal Pathogen-Endophyte-Fungal Parasite-Plant Pathogen-Wood Saprotroph	Wood Saprotroph	Possible	Microfungus	Soft Rot	U57671.1 Acremonium strictum rDNA internal transcribed spacers 1 and 2 and 5.8S rRNA gene
Agaricostilbum hyphaenes ATCC MYA-4628 v1.0	17894169	7746	0.7746	2	2.58198	0	0	0	0	0	0	2	2.58198	0	0	3	3.87297	0.860659	1.61374	0.666667	1.25	Basidiomycota	Pucciniomycotina	Agaricostilbomycetes	Agaricostilbales	Agaricostilbaceae	Agaricostilbum	Saprotroph	Saprotroph	Undefined Saprotroph	Undefined Saprotroph	Highly Probable	Facultative Yeast	NULL	GU291273.1 Agaricostilbum hyphaenes strain ATCC MYA-4628 18S ribosomal RNA gene, partial sequence; internal transcribed spacer 1, 5.8S ribosomal RNA gene, and internal transcribed spacer 2, complete sequence; and 28S ribosomal RNA gene, partial sequence
Agaricus bisporus var bisporus (H97) v2.0	30233745	10438	1.0438	1	0.958038	0	0	0	0	2	1.91608	2	1.91608	1	0.958038	10	9.58038	0.319346	3.59264	0.333333	3.75	Basidiomycota	Agaricomycotina	Agaricomycetes	Agaricales	Agaricaceae	Agaricus	Saprotroph	Saprotroph	Undefined Saprotroph	Undefined Saprotroph	Probable	Agaricoid-Gasteroid-Secotioid	NULL	KF848698.1 Agaricus bisporus var. bisporus strain Bs363 internal transcribed spacer 1, 5.8S ribosomal RNA gene, and internal transcribed spacer 2, complete sequence
Agaricus bisporus var. burnettii JB137-S8	32614401	11289	1.1289	1	0.885818	0	0	0	0	2	1.77164	1	0.885818	1	0.885818	10	8.85818	0.295273	3.10036	0.333333	3.5	Basidiomycota	Agaricomycotina	Agaricomycetes	Agaricales	Agaricaceae	Agaricus	Saprotroph	Saprotroph	Undefined Saprotroph	Undefined Saprotroph	Probable	Agaricoid-Gasteroid-Secotioid	NULL	GU327643.1 Agaricus bisporus var. burnettii strain ATCC MYA-4627 18S ribosomal RNA gene, partial sequence; internal transcribed spacer 1, 5.8S ribosomal RNA gene, and internal transcribed spacer 2, complete sequence; and 28S ribosomal RNA gene, partial sequence
Agrocybe pediades AH 40210 v1.0	45056484	17281	1.7281	3	1.73601	0	0	0	0	12	6.94404	5	2.89335	7	4.05069	19	10.9947	0.57867	6.2207	1	10.75	Basidiomycota	Agaricomycotina	Agaricomycetes	Agaricales	Strophariaceae	Agrocybe	Saprotroph	Saprotroph	Dung Saprotroph-Soil Saprotroph-Undefined Saprotroph	Undefined Saprotroph	Probable	Agaricoid	NULL	DQ484057.1 Agrocybe pediades isolate AFTOL-ID 1493 internal transcribed spacer 1, partial sequence; 5.8S ribosomal RNA gene, complete sequence; and internal transcribed spacer 2, partial sequence
Aliquandostipite khaoyaiensis CBS 118232 v1.0	119520317	11678	1.1678	4	3.42524	1	0.856311	1	0.856311	3	2.56893	3	2.56893	4	3.42524	9	7.7068	1.71262	4.06748	2	4.75	Ascomycota	Pezizomycotina	Dothideomycetes	Jahnulales	Aliquandostipitaceae	Aliquandostipite	Saprotroph	Saprotroph	Undefined Saprotroph	Undefined Saprotroph	Probable	NULL	NULL	JN942357.1 Aliquandostipite khaoyaiensis strain AF276_1 internal transcribed spacer 1, partial sequence; 5.8S ribosomal RNA gene, complete sequence; and internal transcribed spacer 2, partial sequence
Allomyces macrogynus ATCC 38327	57060573	19446	1.9446	7	3.59971	0	0	0	0	0	0	0	0	0	0	0	0	1.1999	0	2.33333	0	Blastocladiomycota	NA	Blastocladiomycetes	Blastocladiales	Blastocladiaceae	Allomyces	Saprotroph	Saprotroph	Undefined Saprotroph	Undefined Saprotroph	Probable	NULL	NULL	JN943673.1 Allomyces macrogynus internal transcribed spacer 1, partial sequence; 5.8S ribosomal RNA gene, complete sequence; and internal transcribed spacer 2, partial sequence
Alternaria alternata 133aPRJ v1.0	33441249	13086	1.3086	4	3.0567	1	0.764175	1	0.764175	4	3.0567	3	2.29253	4	3.0567	32	24.4536	1.52835	8.21489	2	10.75	Ascomycota	Pezizomycotina	Dothideomycetes	Pleosporales	Pleosporaceae	Alternaria	Pathotroph-Saprotroph-Symbiotroph	Saprotroph	Animal Pathogen-Endophyte-Plant Pathogen-Wood Saprotroph	Wood Saprotroph	Probable	Microfungus	Soft Rot	JN942905.1 Alternaria alternata strain DAOM 216376 internal transcribed spacer 1, partial sequence; 5.8S ribosomal RNA gene, complete sequence; and internal transcribed spacer 2, partial sequence
Alternaria alternata SRC1lrK2f v1.0	32990834	13469	1.3469	4	2.96978	1	0.742446	1	0.742446	4	2.96978	5	3.71223	4	2.96978	32	23.7583	1.48489	8.35251	2	11.25	Ascomycota	Pezizomycotina	Dothideomycetes	Pleosporales	Pleosporaceae	Alternaria	Pathotroph-Saprotroph-Symbiotroph	Saprotroph	Animal Pathogen-Endophyte-Plant Pathogen-Wood Saprotroph	Wood Saprotroph	Probable	Microfungus	Soft Rot	JN942905.1 Alternaria alternata strain DAOM 216376 internal transcribed spacer 1, partial sequence; 5.8S ribosomal RNA gene, complete sequence; and internal transcribed spacer 2, partial sequence
Alternaria brassicicola	31974449	10688	1.0688	2	1.87126	1	0.935629	1	0.935629	5	4.67814	5	4.67814	5	4.67814	5	4.67814	1.2475	4.67814	1.33333	5	Ascomycota	Pezizomycotina	Dothideomycetes	Pleosporales	Pleosporaceae	Alternaria	Pathotroph-Saprotroph-Symbiotroph	Saprotroph	Animal Pathogen-Endophyte-Plant Pathogen-Wood Saprotroph	Wood Saprotroph	Probable	Microfungus	Soft Rot	KT895944.1 Alternaria brassicicola culture PPRI:19555 internal transcribed spacer 1, partial sequence; 5.8S ribosomal RNA gene and internal transcribed spacer 2, complete sequence; and 28S ribosomal RNA gene, partial sequence
Amanita muscaria Koide v1.0	40699759	18153	1.8153	1	0.550873	0	0	0	0	0	0	0	0	0	0	2	1.10175	0.183624	0.275437	0.333333	0.5	Basidiomycota	Agaricomycotina	Agaricomycetes	Agaricales	Amanitaceae	Amanita	Symbiotroph	Symbiotroph	Ectomycorrhizal	Ectomycorrhizal	Highly Probable	Agaricoid	NULL	DQ822791.1 Amanita muscaria type OTU: KGP65 internal transcribed spacer 1, partial sequence; 5.8S ribosomal RNA gene and internal transcribed spacer 2, complete sequence; and 28S ribosomal RNA gene, partial sequence
Amanita thiersii Skay4041 v1.0	33689220	10354	1.0354	2	1.93162	0	0	0	0	0	0	4	3.86324	2	1.93162	16	15.453	0.643874	5.31196	0.666667	5.5	Basidiomycota	Agaricomycotina	Agaricomycetes	Agaricales	Amanitaceae	Amanita	Symbiotroph	Symbiotroph	Ectomycorrhizal	Ectomycorrhizal	Highly Probable	Agaricoid	NULL	AY325842.1 Amanita thiersii internal transcribed spacer 1, partial sequence; 5.8S ribosomal RNA gene, complete sequence; and internal transcribed spacer 2, partial sequence
Amniculicola lignicola CBS 123094 v1.0	49576578	15590	1.559	4	2.56575	1	0.641437	2	1.28287	5	3.20718	4	2.56575	5	3.20718	31	19.8845	1.49669	7.21616	2.33333	11.25	Ascomycota	Pezizomycotina	Dothideomycetes	Pleosporales	Amniculicolaceae	Amniculicola	-	-	-	-	-	-	-	NA
Amorphotheca resinae v1.0	28632928	9642	0.9642	5	5.18565	1	1.03713	4	4.14852	0	0	4	4.14852	0	0	1	1.03713	3.4571	1.29641	3.33333	1.25	Ascomycota	Pezizomycotina	Sordariomycetes	Incertae sedis	Myxotrichaceae	Amorphotheca	Saprotroph	Saprotroph	Undefined Saprotroph	Undefined Saprotroph	Probable	NULL	NULL	EU030279.1 Amorphotheca resinae strain DAOM 194228 internal transcribed spacer 1, 5.8S ribosomal RNA gene, and internal transcribed spacer 2, complete sequence; and 28S large subunit ribosomal RNA gene, partial sequence
Ampelomyces quisqualis HMLAC05119 v1.0	36811257	11144	1.1144	3	2.69203	1	0.897344	1	0.897344	1	0.897344	2	1.79469	3	2.69203	25	22.4336	1.49557	6.95441	1.66667	7.75	Ascomycota	Pezizomycotina	Dothideomycetes	Pleosporales	Phaeosphaeriaceae	Ampelomyces	Symbiotroph	Symbiotroph	Endophyte	Endophyte	Probable	Microfungus	NULL	HQ108051.1 Ampelomyces quisqualis strain ITA5 18S ribosomal RNA gene, partial sequence; internal transcribed spacer 1 and 5.8S ribosomal RNA gene, complete sequence; and internal transcribed spacer 2, partial sequence
Amylocystis lapponica SKaAmylap13 v1.0	35500685	11559	1.1559	2	1.73025	1	0.865127	0	0	1	0.865127	2	1.73025	0	0	1	0.865127	0.865127	0.865127	1	1	Basidiomycota	Agaricomycotina	Agaricomycetes	Polyporales	Fomitopsidaceae	Amylocystis	Saprotroph	Saprotroph	Wood Saprotroph	Wood Saprotroph	Highly Probable	Polyporoid	Brown Rot	MH084729.1 Amylocystis lapponica voucher JLF3809 internal transcribed spacer 1, partial sequence; 5.8S ribosomal RNA gene, complete sequence; and internal transcribed spacer 2, partial sequence
Amylostereum chailletii DWAch2 v1.0	38204724	14750	1.475	2	1.35593	0	0	0	0	5	3.38983	3	2.0339	5	3.38983	18	12.2034	0.451977	5.25424	0.666667	7.75	Basidiomycota	Agaricomycotina	Agaricomycetes	Russulales	Amylostereaceae	Amylostereum	Saprotroph	Saprotroph	Undefined Saprotroph	Undefined Saprotroph	Probable	Corticioid	White Rot	KU870275.1 Amylostereum chailletii isolate Usp40 internal transcribed spacer 1, partial sequence; 5.8S ribosomal RNA gene, complete sequence; and internal transcribed spacer 2, partial sequence
Anaeromyces robustus v1.0	71685009	12832	1.2832	3	2.33791	0	0	0	0	0	0	13	10.1309	0	0	0	0	0.779302	2.53273	1	3.25	Neocallimastigomycota	NA	Neocalligomastigomycetes	Neocallimastigales	Neocallimastigaceae	Anaeromyces	Symbiotroph	Symbiotroph	Animal Endosymbiont	Animal Endosymbiont	Probable	NULL	NULL	NR_148182.1 Anaeromyces robustus JMRC SF:12178 ITS region; from TYPE material
Anomoporia bombycina ATCC 64506 v1.0	44480112	14617	1.4617	2	1.36827	0	0	1	0.684135	1	0.684135	3	2.0524	0	0	5	3.42067	0.684135	1.5393	1	2.25	Basidiomycota	Agaricomycotina	Agaricomycetes	Amylocorticales	Amylocorticiaceae	Anomoporia	Saprotroph	Saprotroph	Wood Saprotroph	Wood Saprotroph	Highly Probable	Corticioid	Brown Rot	GU187508.1 Anomoporia bombycina CFMR:L-6240 18S small subunit ribosomal RNA gene, partial sequence; internal transcribed spacer 1, 5.8S ribosomal RNA gene, and internal transcribed spacer 2, complete sequence; and 28S large subunit ribosomal RNA gene, partial sequence
Anthostoma avocetta NRRL 3190 v1.0	56234513	15755	1.5755	3	1.90416	1	0.634719	1	0.634719	2	1.26944	2	1.26944	7	4.44303	30	19.0416	1.05787	6.50587	1.66667	10.25	Ascomycota	Pezizomycotina	Sordariomycetes	Xylariales	Diatrypaceae	Anthostoma	-	-	-	-	-	-	-	NA
Antonospora locustae HM-2013	6074860	2606	0.2606	0	0	0	0	0	0	0	0	1	3.8373	0	0	0	0	0	0.959325	0	0.25	Ascomycota	Saccharomycotina	Saccharomycetes	Saccharomycetales	Saccharomycopsidaceae	Antonospora	-	-	-	-	-	-	-	KY109486.1 Saccharomycopsis fermentans culture CBS:7830 large subunit ribosomal RNA gene, partial sequence
Antrodia serialis Sig1Antser10 v1.0	66694225	17406	1.7406	2	1.14903	1	0.574515	0	0	1	0.574515	2	1.14903	0	0	0	0	0.574515	0.430886	1	0.75	Basidiomycota	Agaricomycotina	Agaricomycetes	Polyporales	Fomitopsidaceae	Antrodia	Saprotroph	Saprotroph	Wood Saprotroph	Wood Saprotroph	Highly Probable	Corticioid	Brown Rot	KT995121.1 Antrodia serialis voucher TP243 18S ribosomal RNA gene, partial sequence; internal transcribed spacer 1, 5.8S ribosomal RNA gene, and internal transcribed spacer 2, complete sequence; and 28S ribosomal RNA gene, partial sequence
Antrodia sinuosa LB1 v1.0	30168058	11327	1.1327	2	1.76569	1	0.882846	0	0	1	0.882846	1	0.882846	0	0	1	0.882846	0.882846	0.662135	1	0.75	Basidiomycota	Agaricomycotina	Agaricomycetes	Polyporales	Fomitopsidaceae	Antrodia	Saprotroph	Saprotroph	Wood Saprotroph	Wood Saprotroph	Highly Probable	Corticioid	Brown Rot	GU991578.1 Antrodia sinuosa voucher HUBO 8400 18S ribosomal RNA gene, partial sequence; internal transcribed spacer 1, 5.8S ribosomal RNA gene, and internal transcribed spacer 2, complete sequence; and 28S ribosomal RNA gene, partial sequence
Aplosporella prunicola CBS 121.167 v1.0	32818685	12579	1.2579	3	2.38493	1	0.794976	1	0.794976	2	1.58995	6	4.76985	2	1.58995	10	7.94976	1.32496	3.97488	1.66667	5	Ascomycota	Pezizomycotina	Dothideomycetes	Botryosphaeriales	Botryosphaeriaceae	Aplosporella	Pathotroph	Pathotroph	Plant Pathogen	Plant Pathogen	Probable	NULL	NULL	EF564376.1 Aplosporella prunicola strain STE-U 6327 18S ribosomal RNA gene, partial sequence; internal transcribed spacer 1, 5.8S ribosomal RNA gene, and internal transcribed spacer 2, complete sequence; and 28S ribosomal RNA gene, partial sequence
Apiospora montagnei NRRL 25634 v1.0	47671174	16992	1.6992	4	2.35405	1	0.588512	1	0.588512	2	1.17702	3	1.76554	6	3.53107	26	15.3013	1.17702	5.44374	2	9.25	Ascomycota	Pezizomycotina	Sordariomycetes	incertae sedis	Apiosporaceae	Apiospora	Pathotroph-Saprotroph	Pathotroph	Plant Pathogen	Plant Pathogen	Probable	NULL	NULL	JN688916.1 Apiospora montagnei strain H3_83 internal transcribed spacer 1, partial sequence; 5.8S ribosomal RNA gene and internal transcribed spacer 2, complete sequence; and 28S ribosomal RNA gene, partial sequence
Apodospora peruviana CBS 118394 v1.0	42017045	13445	1.3445	5	3.71885	1	0.743771	4	2.97508	0	0	1	0.743771	11	8.18148	39	29.0071	2.47924	9.48308	3.33333	12.75	Ascomycota	Pezizomycotina	Sordariomycetes	Sordariales	Lasiosphaeriaceae	Apodospora	Saprotroph	Saprotroph	Undefined Saprotroph	Undefined Saprotroph	Probable	NULL	NULL	EU573703.1 Apodospora peruviana strain A152 18S ribosomal RNA gene, partial sequence; internal transcribed spacer 1 and 5.8S ribosomal RNA gene, complete sequence; and internal transcribed spacer 2, partial sequence
Aporpium caryae L-13461	39532937	16571	1.6571	3	1.81039	0	0	0	0	10	6.03464	1	0.603464	4	2.41386	17	10.2589	0.603464	4.82771	1	8	Basidiomycota	Agaricomycotina	Tremellomycetes	Tremellales	Aporpiaceae	Aporpium	Saprotroph	Saprotroph	Undefined Saprotroph	Undefined Saprotroph	Probable	NULL	NULL	JX044147.1 Elmerina caryae voucher Otto Miettinen 14756,1 (H) 18S ribosomal RNA gene, partial sequence; internal transcribed spacer 1, 5.8S ribosomal RNA gene, and internal transcribed spacer 2, complete sequence; and 28S ribosomal RNA gene, partial sequence
Arthroascus fermentans 17710 v1.0	14372669	5449	0.5449	2	3.6704	0	0	3	5.5056	0	0	4	7.3408	0	0	0	0	3.05867	1.8352	1.66667	1	Ascomycota	Saccharomycotina	Saccharomycetes	Saccharomycetales	Saccharomycopsidaceae	Arthroascus	-	-	-	-	-	-	-	KY101697.1 Arthroascus fermentans var. arxii culture CBS:9168 small subunit ribosomal RNA gene, partial sequence; internal transcribed spacer 1 and 5.8S ribosomal RNA gene, complete sequence; and internal transcribed spacer 2, partial sequence
Armillaria cepistipes B5	75828441	23460	2.346	2	0.852515	0	0	0	0	5	2.13129	3	1.27877	5	2.13129	18	7.67263	0.284172	3.3035	0.666667	7.75	Basidiomycota	Agaricomycotina	Agaricomycetes	Agaricales	Physalacriaceae	Armillaria	Saprotroph	Saprotroph	Undefined Saprotroph	Undefined Saprotroph	Probable	Agaricoid	White Rot	EU257719.1 Armillaria cepistipes voucher BRNM 706829 internal transcribed spacer 1, partial sequence; 5.8S ribosomal RNA gene, complete sequence; and internal transcribed spacer 2, partial sequence
Armillaria gallica 21-2 v1.0	85336812	25704	2.5704	4	1.55618	0	0	0	0	8	3.11236	14	5.44662	4	1.55618	18	7.0028	0.518726	4.27949	1.33333	11	Basidiomycota	Agaricomycotina	Agaricomycetes	Agaricales	Physalacriaceae	Armillaria	Saprotroph	Saprotroph	Undefined Saprotroph	Undefined Saprotroph	Probable	Agaricoid	White Rot	KT355029.1 Armillaria gallica strain LE-BIN 1702 18S ribosomal RNA gene, partial sequence; internal transcribed spacer 1, 5.8S ribosomal RNA gene, and internal transcribed spacer 2, complete sequence; and 28S ribosomal RNA gene, partial sequence
Armillaria mellea DSM 3731	79545241	14473	1.4473	4	2.76377	0	0	0	0	10	6.90942	10	6.90942	4	2.76377	21	14.5098	0.921256	7.77309	1.33333	11.25	Basidiomycota	Agaricomycotina	Agaricomycetes	Agaricales	Physalacriaceae	Armillaria	Saprotroph	Saprotroph	Undefined Saprotroph	Undefined Saprotroph	Probable	Agaricoid	White Rot	AY996722.1 Armillaria ostoyae isolate NC1091-B internal transcribed spacer 1, 5.8S ribosomal RNA gene, and internal transcribed spacer 2, complete sequence
Armillaria ostoyae C18/9	60106801	22705	2.2705	4	1.76173	0	0	0	0	7	3.08302	10	4.40432	5	2.20216	19	8.3682	0.587242	4.51442	1.33333	10.25	Basidiomycota	Agaricomycotina	Agaricomycetes	Agaricales	Physalacriaceae	Armillaria	Saprotroph	Saprotroph	Undefined Saprotroph	Undefined Saprotroph	Probable	Agaricoid	White Rot	AY996722.1 Armillaria ostoyae isolate NC1091-B internal transcribed spacer 1, 5.8S ribosomal RNA gene, and internal transcribed spacer 2, complete sequence
Armillaria solidipes 28-4 v1.0	58009494	20811	2.0811	5	2.40258	0	0	0	0	7	3.36361	10	4.80515	3	1.44155	19	9.12979	0.800859	4.68502	1.66667	9.75	Basidiomycota	Agaricomycotina	Agaricomycetes	Agaricales	Physalacriaceae	Armillaria	Saprotroph	Saprotroph	Undefined Saprotroph	Undefined Saprotroph	Probable	Agaricoid	White Rot	KY462458.1 Armillaria sp. voucher MES-1303 internal transcribed spacer 1, partial sequence; 5.8S ribosomal RNA gene, complete sequence; and internal transcribed spacer 2, partial sequence
Artolenzites elegans CIRM-BRFM 1122 v1.0	33812861	11945	1.1945	2	1.67434	0	0	0	0	10	8.3717	2	1.67434	3	2.51151	20	16.7434	0.558114	7.32524	0.666667	8.75	Basidiomycota	Agaricomycotina	Agaricomycetes	Polyporales	Polyporaceae	Artolenzites	Saprotroph	Saprotroph	Wood Saprotroph	Wood Saprotroph	Highly Probable	Polyporoid	White Rot	KP780433.1 Trametes elegans voucher UOC SIGWI S25 18S ribosomal RNA gene, partial sequence; internal transcribed spacer 1, 5.8S ribosomal RNA gene, and internal transcribed spacer 2, complete sequence; and 28S ribosomal RNA gene, partial sequence
Arthrobotrys oligospora ATCC 24927	40072829	11479	1.1479	3	2.61347	1	0.871156	2	1.74231	0	0	6	5.22694	6	5.22694	23	20.0366	1.74231	7.62262	2	8.75	Ascomycota	Pezizomycotina	Orbiliomycetes	Orbiliales	Orbiliaceae	Arthrobotrys	Saprotroph	Saprotroph	Undefined Saprotroph	Undefined Saprotroph	Probable	NULL	NULL	JX244893.1 Arthrobotrys oligospora strain ZO_85 18S ribosomal RNA gene, partial sequence; internal transcribed spacer 1, 5.8S ribosomal RNA gene, and internal transcribed spacer 2, complete sequence; and 28S ribosomal RNA gene, partial sequence
Arthroderma benhamiae CBS 112371	22224160	7980	0.798	1	1.25313	0	0	2	2.50627	0	0	1	1.25313	0	0	0	0	1.25313	0.313283	1	0.25	Ascomycota	Pezizomycotina	Eurotiomycetes	Onygenales	Arthrodermataceae	Arthroderma	Pathotroph-Saprotroph	Pathotroph	Animal Pathogen-Undefined Saprotroph	Animal Pathogen	Probable	NULL	NULL	AF170467.1 Arthroderma benhamiae strain UAMH 7339 18S ribosomal RNA gene, partial sequence; internal transcribed spacer 1, 5.8S ribosomal RNA gene and internal transcribed spacer 2, complete sequence; and 28S ribosomal RNA gene, partial sequence
Artolenzites elegans CIRM-BRFM 1663 v1.0	33075802	12851	1.2851	2	1.5563	0	0	0	0	12	9.33779	2	1.5563	3	2.33445	20	15.563	0.518766	7.19788	0.666667	9.25	Basidiomycota	Agaricomycotina	Agaricomycetes	Polyporales	Polyporaceae	Artolenzites	Saprotroph	Saprotroph	Wood Saprotroph	Wood Saprotroph	Highly Probable	Polyporoid	White Rot	KP780433.1 Trametes elegans voucher UOC SIGWI S25 18S ribosomal RNA gene, partial sequence; internal transcribed spacer 1, 5.8S ribosomal RNA gene, and internal transcribed spacer 2, complete sequence; and 28S ribosomal RNA gene, partial sequence
Ascochyta rabiei ArDII	34658250	10596	1.0596	4	3.77501	2	1.8875	1	0.943752	5	4.71876	4	3.77501	3	2.83126	21	19.8188	2.20209	7.78596	2.33333	8.25	Ascomycota	Pezizomycotina	Dothideomycetes	Pleosporales	Pleosporineae	Ascochyta	Pathotroph	Pathotroph	Plant Pathogen	Plant Pathogen	Probable	NULL	NULL	FJ032643.1 Ascochyta rabiei isolate AS 43 18S ribosomal RNA gene, partial sequence; and internal transcribed spacer 1, 5.8S ribosomal RNA gene, internal transcribed spacer 2, and 28S ribosomal RNA gene, complete sequence
Ascobolus immersus RN42 v1.0	59529874	17877	1.7877	2	1.11876	1	0.559378	3	1.67813	0	0	2	1.11876	5	2.79689	31	17.3407	1.11876	5.31409	2	9.5	Ascomycota	Pezizomycotina	Pezizomycetes	Pezizales	Ascobolaceae	Ascobolus	Saprotroph	Saprotroph	Dung Saprotroph-Wood Saprotroph	Wood Saprotroph	Probable	NULL	Soft Rot	AJ271628.2 Ascobolus immersus 18S rRNA gene (partial), ITS1, 5.8S rRNA gene, ITS2 and 28S rRNA gene (partial), strain stock 50
Ascodesmis nigricans CBS 389.68 v1.0	27385218	9622	0.9622	3	3.11785	1	1.03928	2	2.07857	0	0	3	3.11785	1	1.03928	7	7.27499	2.07857	2.85803	2	2.75	Ascomycota	Pezizomycotina	Pezizomycetes	Pezizales	Ascodesmidaceae	Ascodesmis	-	-	-	-	-	-	-	NA
Ascocoryne sarcoides NRRL50072	34170264	10672	1.0672	5	4.68516	0	0	6	5.62219	0	0	6	5.62219	5	4.68516	6	5.62219	3.43578	3.98238	3.66667	4.25	Ascomycota	Pezizomycotina	Leotiomycetes	Helotiales	Helotiaceae	Ascocoryne	Saprotroph	Saprotroph	Undefined Saprotroph	Undefined Saprotroph	Probable	Tremelloid-Microfungus	NULL	GQ500107.1 Ascocoryne sarcoides isolate AV-70 18S ribosomal RNA gene, partial sequence; internal transcribed spacer 1, 5.8S ribosomal RNA gene, and internal transcribed spacer 2, complete sequence; and 28S ribosomal RNA gene, partial sequence
Ascoidea rubescens NRRL Y17699 v1.0	17503998	6802	0.6802	4	5.88062	0	0	2	2.94031	0	0	1	1.47016	0	0	0	0	2.94031	0.367539	2	0.25	Ascomycota	Saccharomycotina	Saccharomycetes	Saccharomycetales	Ascoideaceae	Ascoidea	-	-	-	-	-	-	-	NA
Aspergillus acristatulus CBS 119.55 v1.0	32593788	11221	1.1221	3	2.67356	2	1.78237	2	1.78237	0	0	5	4.45593	3	2.67356	10	8.91186	2.07943	4.01034	2.33333	4.5	Ascomycota	Pezizomycotina	Eurotiomycetes	Eurotiales	Trichocomaceae	Aspergillus	-	-	-	-	-	-	-	NA
Aspergillus amylovorus CBS 600.67 v1.0	34894441	12857	1.2857	3	2.33336	2	1.55557	3	2.33336	0	0	5	3.88893	3	2.33336	15	11.6668	2.0741	4.47227	2.66667	5.75	Ascomycota	Pezizomycotina	Eurotiomycetes	Eurotiales	Trichocomaceae	Aspergillus	Pathotroph-Saprotroph-Symbiotroph	Saprotroph	Endophyte-Animal Pathogen-Plant Saprotroph-Soil Saprotroph-Undefined Saprotroph-Wood Saprotroph	Undefined Saprotroph	Probable	Microfungus	NULL	FJ531161.1 Aspergillus amylovorus strain CBS 600.67 internal transcribed spacer 1, partial sequence; 5.8 S ribosomal RNA gene, complete sequence; and internal transcribed spacer 2, partial sequence
Aspergillus aculeatinus CBS 121060 v1.0	36471649	12027	1.2027	3	2.49439	1	0.831463	3	2.49439	0	0	5	4.15731	2	1.66293	6	4.98878	1.94008	2.70225	2.33333	3.25	Ascomycota	Pezizomycotina	Eurotiomycetes	Eurotiales	Trichocomaceae	Aspergillus	Pathotroph-Saprotroph-Symbiotroph	Pathotroph	Endophyte-Animal Pathogen-Plant Saprotroph-Soil Saprotroph-Undefined Saprotroph-Wood Saprotroph	Plant Pathogen	Probable	Microfungus	NULL	EU159214.1 Aspergillus aculeatinus strain CBS 121062 internal transcribed spacer 1, partial sequence; 5.8S ribosomal RNA gene, complete sequence; and internal transcribed spacer 2, partial sequence
Aspergillus aculeatus ATCC16872 v1.1	35424414	10845	1.0845	3	2.76625	1	0.922084	3	2.76625	0	0	4	3.68834	2	1.84417	6	5.5325	2.15153	2.76625	2.33333	3	Ascomycota	Pezizomycotina	Eurotiomycetes	Eurotiales	Trichocomaceae	Aspergillus	Pathotroph	Pathotroph	Plant Pathogen	Plant Pathogen	Probable	Microfungus	NULL	FJ525443.1 Aspergillus aculeatus isolate CRI 323-04 18S ribosomal RNA gene, partial sequence; internal transcribed spacer 1, 5.8S ribosomal RNA gene, and internal transcribed spacer 2, complete sequence; and 28S ribosomal RNA gene, partial sequence
Aspergillus bisporus CBS 707.71 v1.0	27095172	9731	0.9731	1	1.02764	1	1.02764	2	2.05529	0	0	2	2.05529	3	3.08293	10	10.2764	1.37019	3.85366	1.33333	3.75	Ascomycota	Pezizomycotina	Eurotiomycetes	Eurotiales	Trichocomaceae	Aspergillus	Pathotroph-Saprotroph-Symbiotroph	Saprotroph	Endophyte-Animal Pathogen-Plant Saprotroph-Soil Saprotroph-Undefined Saprotroph-Wood Saprotroph	Undefined Saprotroph	Probable	Microfungus	NULL	EF661208.1 Aspergillus bisporus isolate NRRL 3693 internal transcribed spacer 1, 5.8S ribosomal RNA gene, and internal transcribed spacer 2, complete sequence; and 28S ribosomal RNA gene, partial sequence
Aspergillus brevijanus CBS 111.46 v1.0	36004448	12832	1.2832	3	2.33791	1	0.779302	3	2.33791	0	0	2	1.5586	4	3.11721	10	7.79302	1.81837	3.11721	2.33333	4	Ascomycota	Pezizomycotina	Eurotiomycetes	Eurotiales	Trichocomaceae	Aspergillus	Pathotroph-Saprotroph-Symbiotroph	Saprotroph	Endophyte-Animal Pathogen-Plant Saprotroph-Soil Saprotroph-Undefined Saprotroph-Wood Saprotroph	Undefined Saprotroph	Probable	Microfungus	NULL	AY822644.1 Aspergillus brevijanus strain IMI 016066 internal transcribed spacer 1, partial sequence; 5.8S ribosomal RNA gene, complete sequence; and internal transcribed spacer 2, partial sequence
Aspergillus bombycis NRRL 26010	37474605	12265	1.2265	3	2.44598	1	0.815328	3	2.44598	1	0.815328	3	2.44598	3	2.44598	10	8.15328	1.90243	3.46514	2.33333	4.25	Ascomycota	Pezizomycotina	Eurotiomycetes	Eurotiales	Trichocomaceae	Aspergillus	Pathotroph	Pathotroph	Animal Pathogen	Animal Pathogen	Probable	Microfungus	NULL	AF338641.1 Aspergillus bombycis strain NRRL 29253 18S ribosomal RNA gene, partial sequence; internal transcribed spacer 1, 5.8S ribosomal RNA gene, and internal transcribed spacer 2, complete sequence; and 28S ribosomal RNA gene, partial sequence
Aspergillus brasiliensis v1.0	35808783	13000	1.3	3	2.30769	1	0.769231	3	2.30769	0	0	4	3.07692	2	1.53846	7	5.38462	1.79487	2.5	2.33333	3.25	Ascomycota	Pezizomycotina	Eurotiomycetes	Eurotiales	Trichocomaceae	Aspergillus	Pathotroph	Pathotroph	Animal Pathogen	Animal Pathogen	Probable	Microfungus	NULL	EF661199.1 Aspergillus brasiliensis isolate NRRL 35542 internal transcribed spacer 1, 5.8S ribosomal RNA gene, and internal transcribed spacer 2, complete sequence; and 28S ribosomal RNA gene, partial sequence
Aspergillus candidus CBS 102.13 v1.0	27317772	9641	0.9641	3	3.11171	1	1.03724	3	3.11171	0	0	1	1.03724	3	3.11171	5	5.18618	2.42022	2.33378	2.33333	2.25	Ascomycota	Pezizomycotina	Eurotiomycetes	Eurotiales	Trichocomaceae	Aspergillus	Pathotroph	Pathotroph	Animal Pathogen	Animal Pathogen	Probable	Microfungus	NULL	JN942868.1 Aspergillus candidus strain DAOM 216320 internal transcribed spacer 1, partial sequence; 5.8S ribosomal RNA gene, complete sequence; and internal transcribed spacer 2, partial sequence
Aspergillus brunneoviolaceus CBS 621.78 v1.0	37477200	12075	1.2075	3	2.48447	1	0.828157	3	2.48447	0	0	5	4.14079	3	2.48447	5	4.14079	1.93237	2.69151	2.33333	3.25	Ascomycota	Pezizomycotina	Eurotiomycetes	Eurotiales	Trichocomaceae	Aspergillus	Pathotroph-Saprotroph-Symbiotroph	Saprotroph	Endophyte-Animal Pathogen-Plant Saprotroph-Soil Saprotroph-Undefined Saprotroph-Wood Saprotroph	Undefined Saprotroph	Probable	Microfungus	NULL	EF661220.1 Aspergillus brunneoviolaceus isolate NRRL 4912 internal transcribed spacer 1, 5.8S ribosomal RNA gene, and internal transcribed spacer 2, complete sequence; and 28S ribosomal RNA gene, partial sequence
Aspergillus calidoustus	41102685	15139	1.5139	3	1.98164	2	1.32109	3	1.98164	0	0	7	4.62382	3	1.98164	14	9.24764	1.76145	3.96327	2.66667	6	Ascomycota	Pezizomycotina	Eurotiomycetes	Eurotiales	Trichocomaceae	Aspergillus	Pathotroph	Pathotroph	Animal Pathogen	Animal Pathogen	Probable	Microfungus	NULL	EF652452.1 Aspergillus calidoustus isolate NRRL 26162 18S ribosomal RNA gene, partial sequence; internal transcribed spacer 1, 5.8S ribosomal RNA gene, and internal transcribed spacer 2, complete sequence; and 28S ribosomal RNA gene, partial sequence
Aspergillus campestris IBT 28561 v1.0	28257496	9764	0.9764	3	3.07251	1	1.02417	2	2.04834	0	0	2	2.04834	3	3.07251	5	5.12085	2.04834	2.56043	2	2.5	Ascomycota	Pezizomycotina	Eurotiomycetes	Eurotiales	Trichocomaceae	Aspergillus	Pathotroph-Saprotroph-Symbiotroph	Saprotroph	Endophyte-Animal Pathogen-Plant Saprotroph-Soil Saprotroph-Undefined Saprotroph-Wood Saprotroph	Undefined Saprotroph	Probable	Microfungus	NULL	AF203805.1 Aspergillus campestris IMI 259099 18S ribosomal RNA gene, partial sequence; internal transcribed spacer 1 and 5.8 S ribosomal RNA gene, complete sequence; and internal transcribed spacer 2, partial sequence
Aspergillus chevalieri CBS 522.65 v1.0	26413841	10253	1.0253	3	2.92597	1	0.975324	3	2.92597	0	0	1	0.975324	1	0.975324	5	4.87662	2.27576	1.70682	2.33333	1.75	Ascomycota	Pezizomycotina	Eurotiomycetes	Eurotiales	Trichocomaceae	Aspergillus	Pathotroph	Pathotroph	Animal Pathogen	Animal Pathogen	Probable	Microfungus	NULL	MF324891.1 Aspergillus chevalieri strain M-1 internal transcribed spacer 1, partial sequence; 5.8S ribosomal RNA gene and internal transcribed spacer 2, complete sequence; and 28S ribosomal RNA gene, partial sequence
Aspergillus carbonarius ITEM 5010 v3	36290756	11624	1.1624	1	0.860289	1	0.860289	1	0.860289	1	0.860289	3	2.58087	2	1.72058	3	2.58087	0.860289	1.93565	1	2.25	Ascomycota	Pezizomycotina	Eurotiomycetes	Eurotiales	Trichocomaceae	Aspergillus	Pathotroph-Saprotroph-Symbiotroph	Symbiotroph	Endophyte-Animal Pathogen-Plant Saprotroph-Soil Saprotroph-Undefined Saprotroph-Wood Saprotroph	Endophyte	Probable	Microfungus	NULL	GQ888685.1 Aspergillus carbonarius strain CBBC 5 18S ribosomal RNA gene, partial sequence; internal transcribed spacer 1, 5.8S ribosomal RNA gene, and internal transcribed spacer 2, complete sequence; and 28S ribosomal RNA gene, partial sequence
Aspergillus desertorum CBS 653.73 v1.0	29041708	10111	1.0111	3	2.96707	2	1.97804	2	1.97804	0	0	5	4.94511	3	2.96707	11	10.8792	2.30772	4.69785	2.33333	4.75	Ascomycota	Pezizomycotina	Eurotiomycetes	Eurotiales	Trichocomaceae	Aspergillus	Pathotroph-Saprotroph-Symbiotroph	Saprotroph	Endophyte-Animal Pathogen-Plant Saprotroph-Soil Saprotroph-Undefined Saprotroph-Wood Saprotroph	Undefined Saprotroph	Probable	Microfungus	NULL	KU866619.1 Aspergillus desertorum strain CBS 655.73 18S ribosomal RNA gene, partial sequence; internal transcribed spacer 1, 5.8S ribosomal RNA gene, and internal transcribed spacer 2, complete sequence; and 28S ribosomal RNA gene, partial sequence
Aspergillus clavatus NRRL 1 from AspGD	27859441	9121	0.9121	3	3.28911	1	1.09637	2	2.19274	0	0	5	5.48186	4	4.38548	7	7.6746	2.19274	4.38548	2	4	Ascomycota	Pezizomycotina	Eurotiomycetes	Eurotiales	Trichocomaceae	Aspergillus	Pathotroph	Pathotroph	Animal Pathogen	Animal Pathogen	Probable	Microfungus	NULL	JN942917.1 Aspergillus clavatus strain DAOM 216311 internal transcribed spacer 1, partial sequence; 5.8S ribosomal RNA gene, complete sequence; and internal transcribed spacer 2, partial sequence
Aspergillus costaricaensis CBS 115574 v1.0	36947918	11966	1.1966	3	2.5071	1	0.835701	3	2.5071	0	0	3	2.5071	2	1.6714	6	5.01421	1.94997	2.29818	2.33333	2.75	Ascomycota	Pezizomycotina	Eurotiomycetes	Eurotiales	Trichocomaceae	Aspergillus	Pathotroph-Saprotroph-Symbiotroph	Symbiotroph	Endophyte-Animal Pathogen-Plant Saprotroph-Soil Saprotroph-Undefined Saprotroph-Wood Saprotroph	Endophyte	Probable	Microfungus	NULL	DQ900602.1 Aspergillus costaricaensis strain CBS 115574 internal transcribed spacer 1, partial sequence; 5.8S ribosomal RNA gene, complete sequence; and internal transcribed spacer 2, partial sequence
Aspergillus cristatus GZAAS20.1005	28454192	10344	1.0344	3	2.90023	1	0.966744	3	2.90023	0	0	1	0.966744	1	0.966744	6	5.80046	2.25574	1.93349	2.33333	2	Ascomycota	Pezizomycotina	Eurotiomycetes	Eurotiales	Trichocomaceae	Aspergillus	Pathotroph-Saprotroph-Symbiotroph	Saprotroph	Endophyte-Animal Pathogen-Plant Saprotroph-Soil Saprotroph-Undefined Saprotroph-Wood Saprotroph	Undefined Saprotroph	Probable	Microfungus	NULL	EF652078.1 Aspergillus cristatus isolate NRRL 4222 18S ribosomal RNA gene, partial sequence; internal transcribed spacer 1, 5.8S ribosomal RNA gene, and internal transcribed spacer 2, complete sequence; and 28S ribosomal RNA gene, partial sequence
Aspergillus filifera CBS 114510 v1.0	31484740	11686	1.1686	3	2.56717	2	1.71145	2	1.71145	0	0	4	3.4229	3	2.56717	11	9.41297	1.99669	3.85076	2.33333	4.5	Ascomycota	Pezizomycotina	Eurotiomycetes	Eurotiales	Trichocomaceae	Aspergillus	Pathotroph-Saprotroph-Symbiotroph	Saprotroph	Endophyte-Animal Pathogen-Plant Saprotroph-Soil Saprotroph-Undefined Saprotroph-Wood Saprotroph	Undefined Saprotroph	Probable	Microfungus	NULL	NR_137499.1 Aspergillus filifer CBS 113636 ITS region from TYPE material
Aspergillus ellipticus CBS 707.79 v1.0	42866077	12884	1.2884	3	2.32847	1	0.776156	3	2.32847	0	0	5	3.88078	4	3.10463	4	3.10463	1.81103	2.52251	2.33333	3.25	Ascomycota	Pezizomycotina	Eurotiomycetes	Eurotiales	Trichocomaceae	Aspergillus	Pathotroph-Saprotroph-Symbiotroph	Saprotroph	Endophyte-Animal Pathogen-Plant Saprotroph-Soil Saprotroph-Undefined Saprotroph-Wood Saprotroph	Undefined Saprotroph	Probable	Microfungus	NULL	EF661194.1 Aspergillus ellipticus isolate NRRL 5120 internal transcribed spacer 1, 5.8S ribosomal RNA gene, and internal transcribed spacer 2, complete sequence; and 28S ribosomal RNA gene, partial sequence
Aspergillus eucalypticola CBS 122712 v1.0	34792412	11934	1.1934	3	2.51383	1	0.837942	3	2.51383	0	0	3	2.51383	2	1.67588	6	5.02765	1.9552	2.30434	2.33333	2.75	Ascomycota	Pezizomycotina	Eurotiomycetes	Eurotiales	Trichocomaceae	Aspergillus	Pathotroph-Saprotroph-Symbiotroph	Saprotroph	Endophyte-Animal Pathogen-Plant Saprotroph-Soil Saprotroph-Undefined Saprotroph-Wood Saprotroph	Undefined Saprotroph	Probable	Microfungus	NULL	EU482439.1 Aspergillus eucalypticola strain 53A2 18S ribosomal RNA gene, partial sequence; internal transcribed spacer 1, 5.8S ribosomal RNA gene, and internal transcribed spacer 2, complete sequence; and 28S ribosomal RNA gene, partial sequence
Aspergillus fijiensis CBS 313.89 v1.0	36513906	12019	1.2019	3	2.49605	1	0.832016	3	2.49605	0	0	5	4.16008	2	1.66403	6	4.9921	1.94137	2.70405	2.33333	3.25	Ascomycota	Pezizomycotina	Eurotiomycetes	Eurotiales	Trichocomaceae	Aspergillus	Pathotroph-Saprotroph-Symbiotroph	Saprotroph	Endophyte-Animal Pathogen-Plant Saprotroph-Soil Saprotroph-Undefined Saprotroph-Wood Saprotroph	Undefined Saprotroph	Probable	Microfungus	NULL	KU729079.1 Aspergillus fijiensis strain ATCC 20611 small subunit ribosomal RNA gene, partial sequence; internal transcribed spacer 1, 5.8S ribosomal RNA gene, and internal transcribed spacer 2, complete sequence; and large subunit ribosomal RNA gene, partial sequence
Aspergillus fumigatus Af293 from AspGD	29388377	9781	0.9781	3	3.06717	2	2.04478	2	2.04478	0	0	9	9.20151	4	4.08956	7	7.15673	2.38558	5.11195	2.33333	5	Ascomycota	Pezizomycotina	Eurotiomycetes	Eurotiales	Trichocomaceae	Aspergillus	Pathotroph-Saprotroph	Pathotroph	Animal Pathogen-Undefined Saprotroph	Animal Pathogen	Probable	Microfungus	NULL	FJ878717.1 Aspergillus fumigatus strain UOA/HCPF 10337-16 isolate ISHAM-ITS_ID MITS186 18S ribosomal RNA gene, partial sequence; internal transcribed spacer 1, 5.8S ribosomal RNA gene, and internal transcribed spacer 2, complete sequence; and 28S ribosomal RNA gene, partial sequence
Aspergillus flavus NRRL3357	36790245	12604	1.2604	3	2.3802	1	0.793399	3	2.3802	0	0	3	2.3802	3	2.3802	7	5.55379	1.85126	2.57855	2.33333	3.25	Ascomycota	Pezizomycotina	Eurotiomycetes	Eurotiales	Trichocomaceae	Aspergillus	Pathotroph-Saprotroph	Saprotroph	Animal Pathogen-Plant Pathogen-Wood Saprotroph	Wood Saprotroph	Probable	Microfungus	Soft Rot fungus (Seehann et al. 1975)	DQ683124.1 Aspergillus flavus isolate M 1184/05 18S ribosomal RNA gene, partial sequence; internal transcribed spacer 1, 5.8S ribosomal RNA gene, and internal transcribed spacer 2, complete sequence; and 28S ribosomal RNA gene, partial sequence
Aspergillus fumigatus A1163	29205420	9916	0.9916	3	3.02541	2	2.01694	2	2.01694	0	0	9	9.07624	4	4.03388	8	8.06777	2.3531	5.29447	2.33333	5.25	Ascomycota	Pezizomycotina	Eurotiomycetes	Eurotiales	Trichocomaceae	Aspergillus	Pathotroph-Saprotroph	Pathotroph	Animal Pathogen-Undefined Saprotroph	Animal Pathogen	Probable	Microfungus	NULL	FJ878717.1 Aspergillus fumigatus strain UOA/HCPF 10337-16 isolate ISHAM-ITS_ID MITS186 18S ribosomal RNA gene, partial sequence; internal transcribed spacer 1, 5.8S ribosomal RNA gene, and internal transcribed spacer 2, complete sequence; and 28S ribosomal RNA gene, partial sequence
Aspergillus funiculosus CBS 116.56 v1.0	25445165	9300	0.93	3	3.22581	2	2.15054	2	2.15054	0	0	3	3.22581	3	3.22581	4	4.30108	2.50896	2.68817	2.33333	2.5	Ascomycota	Pezizomycotina	Eurotiomycetes	Eurotiales	Trichocomaceae	Aspergillus	Pathotroph-Saprotroph-Symbiotroph	Saprotroph	Endophyte-Animal Pathogen-Plant Saprotroph-Soil Saprotroph-Undefined Saprotroph-Wood Saprotroph	Undefined Saprotroph	Probable	Microfungus	NULL	KY204003.1 Aspergillus funiculosus isolate Asp-4948 internal transcribed spacer 1, partial sequence; 5.8S ribosomal RNA gene and internal transcribed spacer 2, complete sequence; and large subunit ribosomal RNA gene, partial sequence
Aspergillus heteromorphus CBS 117.55 v1.0	35607567	11133	1.1133	3	2.69469	1	0.89823	3	2.69469	0	0	2	1.79646	3	2.69469	4	3.59292	2.09587	2.02102	2.33333	2.25	Ascomycota	Pezizomycotina	Eurotiomycetes	Eurotiales	Trichocomaceae	Aspergillus	Pathotroph-Saprotroph-Symbiotroph	Saprotroph	Endophyte-Animal Pathogen-Plant Saprotroph-Soil Saprotroph-Undefined Saprotroph-Wood Saprotroph	Undefined Saprotroph	Probable	Microfungus	NULL	EU821305.1 Aspergillus heteromorphus strain CBS 117.55 internal transcribed spacer 1, 5.8S ribosomal RNA gene, and internal transcribed spacer 2, complete sequence
Aspergillus glaucus v1.0	27993362	11277	1.1277	3	2.66028	1	0.886761	3	2.66028	0	0	4	3.54704	2	1.77352	4	3.54704	2.06911	2.2169	2.33333	2.5	Ascomycota	Pezizomycotina	Eurotiomycetes	Eurotiales	Trichocomaceae	Aspergillus	Pathotroph	Pathotroph	Plant Pathogen	Plant Pathogen	Probable	Microfungus	NULL	EF652053.1 Aspergillus glaucus isolate NRRL 117 18S ribosomal RNA gene, partial sequence; internal transcribed spacer 1, 5.8S ribosomal RNA gene, and internal transcribed spacer 2, complete sequence; and 28S ribosomal RNA gene, partial sequence
Aspergillus homomorphus CBS 101889 v1.0	34054866	11361	1.1361	3	2.64061	1	0.880204	3	2.64061	0	0	4	3.52082	3	2.64061	5	4.40102	2.05381	2.64061	2.33333	3	Ascomycota	Pezizomycotina	Eurotiomycetes	Eurotiales	Trichocomaceae	Aspergillus	Pathotroph-Saprotroph-Symbiotroph	Saprotroph	Endophyte-Animal Pathogen-Plant Saprotroph-Soil Saprotroph-Undefined Saprotroph-Wood Saprotroph	Undefined Saprotroph	Probable	Microfungus	NULL	KY673701.1 Aspergillus homomorphus culture AUMC<EGY_:10521 internal transcribed spacer 1, partial sequence; 5.8S ribosomal RNA gene and internal transcribed spacer 2, complete sequence; and large subunit ribosomal RNA gene, partial sequence
Aspergillus indicus v2.0	32492420	11361	1.1361	2	1.76041	2	1.76041	2	1.76041	0	0	4	3.52082	3	2.64061	11	9.68225	1.76041	3.96092	2	4.5	Ascomycota	Pezizomycotina	Eurotiomycetes	Eurotiales	Trichocomaceae	Aspergillus	Pathotroph-Saprotroph-Symbiotroph	Saprotroph	Endophyte-Animal Pathogen-Plant Saprotroph-Soil Saprotroph-Undefined Saprotroph-Wood Saprotroph	Undefined Saprotroph	Probable	Microfungus	NULL	AF257801.1 Aspergillus terricola var. indicus IMI 172295 internal transcribed spacer 1, partial sequence; 5.8S ribosomal RNA gene, complete sequence; and internal transcribed spacer 2, partial sequence
Aspergillus ibericus CBS 121593 v1.0	33437983	11680	1.168	3	2.56849	1	0.856164	3	2.56849	1	0.856164	5	4.28082	3	2.56849	5	4.28082	1.99772	2.99658	2.33333	3.5	Ascomycota	Pezizomycotina	Eurotiomycetes	Eurotiales	Trichocomaceae	Aspergillus	Pathotroph-Saprotroph-Symbiotroph	Symbiotroph	Endophyte-Animal Pathogen-Plant Saprotroph-Soil Saprotroph-Undefined Saprotroph-Wood Saprotroph	Endophyte	Probable	Microfungus	NULL	AY656627.1 Aspergillus ibericus strain A-1618 18S ribosomal RNA gene, partial sequence; internal transcribed spacer 1, 5.8S ribosomal RNA gene, and internal transcribed spacer 2, complete sequence; and 28S ribosomal RNA gene, partial sequence
Aspergillus insolitus CBS 384.61 v1.0	23177606	8834	0.8834	1	1.13199	0	0	4	4.52796	0	0	1	1.13199	0	0	3	3.39597	1.88665	1.13199	1.66667	1	Ascomycota	Pezizomycotina	Eurotiomycetes	Eurotiales	Trichocomaceae	Aspergillus	Pathotroph-Saprotroph-Symbiotroph	Saprotroph	Endophyte-Animal Pathogen-Plant Saprotroph-Soil Saprotroph-Undefined Saprotroph-Wood Saprotroph	Undefined Saprotroph	Probable	Microfungus	NULL	KY980622.1 Aspergillus insolitus strain CBS:384.61 18S ribosomal RNA gene, partial sequence; internal transcribed spacer 1, 5.8S ribosomal RNA gene, and internal transcribed spacer 2, complete sequence; and 28S ribosomal RNA gene, partial sequence
Aspergillus indologenus CBS 114.80 v1.0	38592838	12163	1.2163	3	2.4665	1	0.822166	3	2.4665	0	0	6	4.93299	2	1.64433	5	4.11083	1.91839	2.67204	2.33333	3.25	Ascomycota	Pezizomycotina	Eurotiomycetes	Eurotiales	Trichocomaceae	Aspergillus	Pathotroph-Saprotroph-Symbiotroph	Saprotroph	Endophyte-Animal Pathogen-Plant Saprotroph-Soil Saprotroph-Undefined Saprotroph-Wood Saprotroph	Undefined Saprotroph	Probable	Microfungus	NULL	AJ280005.1 Aspergillus indologenus partial 18S rRNA gene, 5.8S rRNA gene, internal transcribed spacer 1 (ITS1) and internal transcribed spacer 2 (ITS2), isolate CBS 114.80
Aspergillus multicolor v1.0	35254497	12821	1.2821	3	2.33991	2	1.55994	2	1.55994	0	0	4	3.11988	3	2.33991	10	7.7997	1.81993	3.31487	2.33333	4.25	Ascomycota	Pezizomycotina	Eurotiomycetes	Eurotiales	Trichocomaceae	Aspergillus	Pathotroph-Saprotroph-Symbiotroph	Saprotroph	Endophyte-Animal Pathogen-Plant Saprotroph-Soil Saprotroph-Undefined Saprotroph-Wood Saprotroph	Undefined Saprotroph	Probable	Microfungus	NULL	KM979502.1 Aspergillus multicolor internal transcribed spacer 1, partial sequence; 5.8S ribosomal RNA gene and internal transcribed spacer 2, complete sequence; and 28S ribosomal RNA gene, partial sequence
Aspergillus japonicus CBS 114.51 v1.0	36099954	12024	1.2024	3	2.49501	1	0.83167	3	2.49501	0	0	5	4.15835	2	1.66334	5	4.15835	1.94056	2.49501	2.33333	3	Ascomycota	Pezizomycotina	Eurotiomycetes	Eurotiales	Trichocomaceae	Aspergillus	Pathotroph	Pathotroph	Animal Pathogen	Animal Pathogen	Probable	Microfungus	NULL	KF672363.1 Aspergillus japonicus strain F13T-2 18S ribosomal RNA gene, partial sequence; internal transcribed spacer 1, 5.8S ribosomal RNA gene, and internal transcribed spacer 2, complete sequence; and 28S ribosomal RNA gene, partial sequence
Aspergillus kawachii IFO 4308	36544702	11475	1.1475	3	2.61438	1	0.87146	3	2.61438	0	0	4	3.48584	2	1.74292	6	5.22876	2.03341	2.61438	2.33333	3	Ascomycota	Pezizomycotina	Eurotiomycetes	Eurotiales	Trichocomaceae	Aspergillus	Pathotroph-Saprotroph-Symbiotroph	Saprotroph	Endophyte-Animal Pathogen-Plant Saprotroph-Soil Saprotroph-Undefined Saprotroph-Wood Saprotroph	Undefined Saprotroph	Probable	Microfungus	NULL	AB573884.1 Aspergillus kawachii genes for ITS1, 5.8S rRNA, ITS2, complete and partial sequence, strain: NBRC 4308
Aspergillus lacticoffeatus CBS 101883 v1.0	35855892	13083	1.3083	3	2.29305	1	0.764351	3	2.29305	0	0	5	3.82175	2	1.5287	7	5.35045	1.78348	2.67523	2.33333	3.5	Ascomycota	Pezizomycotina	Eurotiomycetes	Eurotiales	Trichocomaceae	Aspergillus	Pathotroph-Saprotroph-Symbiotroph	Saprotroph	Endophyte-Animal Pathogen-Plant Saprotroph-Soil Saprotroph-Undefined Saprotroph-Wood Saprotroph	Undefined Saprotroph	Probable	Microfungus	NULL	KU216718.1 Aspergillus lacticoffeatus strain XQ16 18S ribosomal RNA gene, partial sequence; internal transcribed spacer 1, 5.8S ribosomal RNA gene, and internal transcribed spacer 2, complete sequence; and 28S ribosomal RNA gene, partial sequence
Aspergillus luchuensis CBS 106.47 v1.0	37468345	13530	1.353	3	2.21729	1	0.739098	3	2.21729	0	0	3	2.21729	2	1.4782	6	4.43459	1.72456	2.03252	2.33333	2.75	Ascomycota	Pezizomycotina	Eurotiomycetes	Eurotiales	Trichocomaceae	Aspergillus	Pathotroph-Saprotroph-Symbiotroph	Saprotroph	Endophyte-Animal Pathogen-Plant Saprotroph-Soil Saprotroph-Undefined Saprotroph-Wood Saprotroph	Undefined Saprotroph	Probable	Microfungus	NULL	JX500089.1 Aspergillus luchuensis isolate KACC 46490 18S ribosomal RNA gene, partial sequence; internal transcribed spacer 1, 5.8S ribosomal RNA gene, and internal transcribed spacer 2, complete sequence; and 28S ribosomal RNA gene, partial sequence
Aspergillus neoauricomus CBS112787 v1.0	36859054	12221	1.2221	3	2.45479	1	0.818264	3	2.45479	1	0.818264	5	4.09132	3	2.45479	10	8.18264	1.90928	3.88675	2.33333	4.75	Ascomycota	Pezizomycotina	Eurotiomycetes	Eurotiales	Trichocomaceae	Aspergillus	Pathotroph-Saprotroph-Symbiotroph	Saprotroph	Endophyte-Animal Pathogen-Plant Saprotroph-Soil Saprotroph-Undefined Saprotroph-Wood Saprotroph	Undefined Saprotroph	Probable	Microfungus	NULL	MF178386.1 Aspergillus sp. strain DTO341-G7 internal transcribed spacer 1, partial sequence 5.8S ribosomal RNA gene and internal transcribed spacer 2, complete sequence; and 28S ribosomal RNA gene, partial sequence
Aspergillus neoechinulatus CBS120.55 v1.0	30669358	10504	1.0504	3	2.85605	2	1.90404	2	1.90404	0	0	3	2.85605	3	2.85605	12	11.4242	2.22138	4.28408	2.33333	4.5	Ascomycota	Pezizomycotina	Eurotiomycetes	Eurotiales	Trichocomaceae	Aspergillus	Pathotroph-Saprotroph-Symbiotroph	Saprotroph	Endophyte-Animal Pathogen-Plant Saprotroph-Soil Saprotroph-Undefined Saprotroph-Wood Saprotroph	Undefined Saprotroph	Probable	Microfungus	NULL	MF178386.1 Aspergillus sp. strain DTO341-G7 internal transcribed spacer 1, partial sequence 5.8S ribosomal RNA gene and internal transcribed spacer 2, complete sequence; and 28S ribosomal RNA gene, partial sequence
Aspergillus niger ATCC 1015 v4.0	34853277	11910	1.191	3	2.51889	1	0.839631	3	2.51889	0	0	4	3.35852	2	1.67926	7	5.87741	1.95914	2.7288	2.33333	3.25	Ascomycota	Pezizomycotina	Eurotiomycetes	Eurotiales	Trichocomaceae	Aspergillus	Pathotroph-Saprotroph	Saprotroph	Plant Pathogen-Wood Saprotroph	Wood Saprotroph	Probable	Microfungus	Soft Rot fungus (Seehann et al. 1975)	FJ878652.1 Aspergillus niger strain UOA/HCPF 10153 isolate ISHAM-ITS_ID MITS285 18S ribosomal RNA gene, partial sequence; internal transcribed spacer 1, 5.8S ribosomal RNA gene, and internal transcribed spacer 2, complete sequence; and 28S ribosomal RNA gene, partial sequence
Aspergillus neoniger CBS 115656 v1.0	35416444	11939	1.1939	3	2.51277	1	0.837591	3	2.51277	0	0	3	2.51277	2	1.67518	6	5.02555	1.95438	2.30338	2.33333	2.75	Ascomycota	Pezizomycotina	Eurotiomycetes	Eurotiales	Trichocomaceae	Aspergillus	Pathotroph-Saprotroph-Symbiotroph	Saprotroph	Endophyte-Animal Pathogen-Plant Saprotroph-Soil Saprotroph-Undefined Saprotroph-Wood Saprotroph	Undefined Saprotroph	Probable	Microfungus	NULL	KP329716.1 Aspergillus neoniger strain DTO:178-D6 18S ribosomal RNA gene, partial sequence; internal transcribed spacer 1, 5.8S ribosomal RNA gene, and internal transcribed spacer 2, complete sequence; and 28S ribosomal RNA gene, partial sequence
Aspergillus nidulans	30483994	10680	1.068	3	2.80899	2	1.87266	1	0.93633	0	0	4	3.74532	3	2.80899	10	9.3633	1.87266	3.9794	2	4.25	Ascomycota	Pezizomycotina	Eurotiomycetes	Eurotiales	Trichocomaceae	Aspergillus	Saprotroph	Saprotroph	Undefined Saprotroph	Undefined Saprotroph	Probable	Microfungus	NULL	EF567977.1 Aspergillus nidulans strain WM 06.103 isolate ISHAM-ITS_ID MITS258 18S ribosomal RNA gene, partial sequence; internal transcribed spacer 1, 5.8S ribosomal RNA gene, and internal transcribed spacer 2, complete sequence; and 28S ribosomal RNA gene, partial sequence
Aspergillus niger CBS 513.88	33975768	14097	1.4097	3	2.12811	1	0.709371	3	2.12811	0	0	5	3.54685	2	1.41874	7	4.9656	1.6552	2.4828	2.33333	3.5	Ascomycota	Pezizomycotina	Eurotiomycetes	Eurotiales	Trichocomaceae	Aspergillus	Pathotroph-Saprotroph	Saprotroph	Plant Pathogen-Wood Saprotroph	Wood Saprotroph	Probable	Microfungus	Soft Rot fungus (Seehann et al. 1975)	FJ878652.1 Aspergillus niger strain UOA/HCPF 10153 isolate ISHAM-ITS_ID MITS285 18S ribosomal RNA gene, partial sequence; internal transcribed spacer 1, 5.8S ribosomal RNA gene, and internal transcribed spacer 2, complete sequence; and 28S ribosomal RNA gene, partial sequence
Aspergillus niger NRRL3	35245396	11846	1.1846	3	2.5325	1	0.844167	3	2.5325	0	0	5	4.22083	2	1.68833	7	5.90917	1.96972	2.95458	2.33333	3.5	Ascomycota	Pezizomycotina	Eurotiomycetes	Eurotiales	Trichocomaceae	Aspergillus	Pathotroph-Saprotroph	Saprotroph	Plant Pathogen-Wood Saprotroph	Wood Saprotroph	Probable	Microfungus	Soft Rot fungus (Seehann et al. 1975)	FJ878652.1 Aspergillus niger strain UOA/HCPF 10153 isolate ISHAM-ITS_ID MITS285 18S ribosomal RNA gene, partial sequence; internal transcribed spacer 1, 5.8S ribosomal RNA gene, and internal transcribed spacer 2, complete sequence; and 28S ribosomal RNA gene, partial sequence
Aspergillus niger van Tieghem ATCC 13496 v1.0	35690699	12197	1.2197	3	2.45962	1	0.819874	3	2.45962	0	0	4	3.27949	2	1.63975	7	5.73912	1.91304	2.66459	2.33333	3.25	Ascomycota	Pezizomycotina	Eurotiomycetes	Eurotiales	Trichocomaceae	Aspergillus	Pathotroph-Saprotroph	Saprotroph	Plant Pathogen-Wood Saprotroph	Wood Saprotroph	Probable	Microfungus	Soft Rot fungus (Seehann et al. 1975)	FJ878652.1 Aspergillus niger strain UOA/HCPF 10153 isolate ISHAM-ITS_ID MITS285 18S ribosomal RNA gene, partial sequence; internal transcribed spacer 1, 5.8S ribosomal RNA gene, and internal transcribed spacer 2, complete sequence; and 28S ribosomal RNA gene, partial sequence
Aspergillus ochraceoroseus IBT 24754 v1.0	27718211	8924	0.8924	3	3.36172	1	1.12057	2	2.24115	0	0	8	8.96459	4	4.48229	6	6.72344	2.24115	5.04258	2	4.5	Ascomycota	Pezizomycotina	Eurotiomycetes	Eurotiales	Trichocomaceae	Aspergillus	Pathotroph-Saprotroph-Symbiotroph	Saprotroph	Endophyte-Animal Pathogen-Plant Saprotroph-Soil Saprotroph-Undefined Saprotroph-Wood Saprotroph	Undefined Saprotroph	Probable	Microfungus	NULL	AF203809.1 Aspergillus ochraceoroseus IMI 223071 18S ribosomal RNA gene, partial sequence; internal transcribed spacer 1 and 5.8 S ribosomal RNA gene, complete sequence; and internal transcribed spacer 2, partial sequence
Aspergillus nomius NRRL 13137	36138823	11914	1.1914	3	2.51805	1	0.839349	1	0.839349	0	0	3	2.51805	3	2.51805	10	8.39349	1.39891	3.35739	1.66667	4	Ascomycota	Pezizomycotina	Eurotiomycetes	Eurotiales	Trichocomaceae	Aspergillus	Pathotroph	Pathotroph	Animal Pathogen	Animal Pathogen	Probable	Microfungus	NULL	GQ221261.1 Aspergillus nomius strain 823/07 internal transcribed spacer 1, partial sequence; 5.8S ribosomal RNA gene, complete sequence; and internal transcribed spacer 2, partial sequence
Aspergillus novofumigatus IBT 16806 v1.0	32440129	11549	1.1549	3	2.59763	2	1.73175	2	1.73175	0	0	7	6.06113	5	4.32938	8	6.92701	2.02038	4.32938	2.33333	5	Ascomycota	Pezizomycotina	Eurotiomycetes	Eurotiales	Trichocomaceae	Aspergillus	Pathotroph-Saprotroph-Symbiotroph	Saprotroph	Endophyte-Animal Pathogen-Plant Saprotroph-Soil Saprotroph-Undefined Saprotroph-Wood Saprotroph	Undefined Saprotroph	Probable	Microfungus	NULL	AB299411.1 Aspergillus novofumigatus genes for 18S rRNA, ITS1, 5.8S rRNA, ITS2, 28S rRNA, partial and complete cds, strain: KACC 41934
Aspergillus ochraceoroseus SRRC1432	24273657	7829	0.7829	2	2.5546	1	1.2773	2	2.5546	0	0	2	2.5546	4	5.10921	6	7.66381	2.12884	3.83191	1.66667	3	Ascomycota	Pezizomycotina	Eurotiomycetes	Eurotiales	Trichocomaceae	Aspergillus	Pathotroph-Saprotroph-Symbiotroph	Saprotroph	Endophyte-Animal Pathogen-Plant Saprotroph-Soil Saprotroph-Undefined Saprotroph-Wood Saprotroph	Undefined Saprotroph	Probable	Microfungus	NULL	AF203809.1 Aspergillus ochraceoroseus IMI 223071 18S ribosomal RNA gene, partial sequence; internal transcribed spacer 1 and 5.8 S ribosomal RNA gene, complete sequence; and internal transcribed spacer 2, partial sequence
Aspergillus olivicola v1.0	33173879	12183	1.2183	3	2.46245	2	1.64163	2	1.64163	1	0.820816	3	2.46245	3	2.46245	10	8.20816	1.91524	3.48847	2.33333	4.25	Ascomycota	Pezizomycotina	Eurotiomycetes	Eurotiales	Trichocomaceae	Aspergillus	Pathotroph-Saprotroph-Symbiotroph	Saprotroph	Endophyte-Animal Pathogen-Plant Saprotroph-Soil Saprotroph-Undefined Saprotroph-Wood Saprotroph	Undefined Saprotroph	Probable	Microfungus	NULL	KU866632.1 Aspergillus olivicola strain DTO 322-A9 18S ribosomal RNA gene, partial sequence; internal transcribed spacer 1, 5.8S ribosomal RNA gene, and internal transcribed spacer 2, complete sequence; and 28S ribosomal RNA gene, partial sequence
Aspergillus parvulus CBS 136.61 v1.0	32731898	11927	1.1927	4	3.35374	1	0.838434	2	1.67687	0	0	7	5.86904	4	3.35374	4	3.35374	1.95635	3.14413	2.33333	3.75	Ascomycota	Pezizomycotina	Eurotiomycetes	Eurotiales	Trichocomaceae	Aspergillus	Pathotroph-Saprotroph-Symbiotroph	Saprotroph	Endophyte-Animal Pathogen-Plant Saprotroph-Soil Saprotroph-Undefined Saprotroph-Wood Saprotroph	Undefined Saprotroph	Probable	Microfungus	NULL	KX423655.1 Aspergillus parvulus culture IBT:22045 18S ribosomal RNA gene, partial sequence; internal transcribed spacer 1, 5.8S ribosomal RNA gene, and internal transcribed spacer 2, complete sequence; and 28S ribosomal RNA gene, partial sequence
Aspergillus oryzae RIB40	37882812	12030	1.203	3	2.49377	1	0.831255	3	2.49377	0	0	3	2.49377	3	2.49377	8	6.65004	1.9396	2.90939	2.33333	3.5	Ascomycota	Pezizomycotina	Eurotiomycetes	Eurotiales	Trichocomaceae	Aspergillus	Pathotroph-Saprotroph-Symbiotroph	Saprotroph	Endophyte-Animal Pathogen-Plant Saprotroph-Soil Saprotroph-Undefined Saprotroph-Wood Saprotroph	Undefined Saprotroph	Probable	Microfungus	NULL	KX462765.1 Aspergillus oryzae strain CICC 2079 18S ribosomal RNA gene, partial sequence; internal transcribed spacer 1 and 5.8S ribosomal RNA gene, complete sequence; and internal transcribed spacer 2, partial sequence
Aspergillus penicilloides CBS 540.65 v1.0	26403364	10386	1.0386	2	1.92567	1	0.962835	3	2.8885	0	0	1	0.962835	1	0.962835	3	2.8885	1.92567	1.20354	2	1.25	Ascomycota	Pezizomycotina	Eurotiomycetes	Eurotiales	Trichocomaceae	Aspergillus	Pathotroph	Pathotroph	Animal Pathogen	Animal Pathogen	Probable	Microfungus	NULL	DQ336711.1 Aspergillus penicillioides 18S ribosomal RNA gene, partial sequence; internal transcribed spacer 1 and 5.8S ribosomal RNA gene, complete sequence; and internal transcribed spacer 2, partial sequence
Aspergillus recurvatus v1.0	30717846	11007	1.1007	3	2.72554	2	1.81703	2	1.81703	0	0	3	2.72554	3	2.72554	11	9.99364	2.11986	3.86118	2.33333	4.25	Ascomycota	Pezizomycotina	Eurotiomycetes	Eurotiales	Trichocomaceae	Aspergillus	Pathotroph-Saprotroph-Symbiotroph	Saprotroph	Endophyte-Animal Pathogen-Plant Saprotroph-Soil Saprotroph-Undefined Saprotroph-Wood Saprotroph	Undefined Saprotroph	Probable	Microfungus	NULL	MG596649.1 Aspergillus recurvatus strain NW-53 internal transcribed spacer 1, partial sequence; 5.8S ribosomal RNA gene and internal transcribed spacer 2, complete sequence; and large subunit ribosomal RNA gene, partial sequence
Aspergillus phoenicis (Corda) Thom ATCC 13157 v1.0	35753538	11977	1.1977	3	2.5048	1	0.834934	3	2.5048	0	0	4	3.33973	2	1.66987	7	5.84454	1.94818	2.71353	2.33333	3.25	Ascomycota	Pezizomycotina	Eurotiomycetes	Eurotiales	Trichocomaceae	Aspergillus	Pathotroph-Saprotroph-Symbiotroph	Saprotroph	Endophyte-Animal Pathogen-Plant Saprotroph-Soil Saprotroph-Undefined Saprotroph-Wood Saprotroph	Undefined Saprotroph	Probable	Microfungus	NULL	KM115134.1 Aspergillus phoenicis strain NBMold2012B01 internal transcribed spacer 1, partial sequence; 5.8S ribosomal RNA gene and internal transcribed spacer 2, complete sequence; and 28S ribosomal RNA gene, partial sequence
Aspergillus piperis CBS 112811 v1.0	35280331	12069	1.2069	3	2.48571	1	0.828569	3	2.48571	0	0	5	4.14285	2	1.65714	6	4.97141	1.93333	2.69285	2.33333	3.25	Ascomycota	Pezizomycotina	Eurotiomycetes	Eurotiales	Trichocomaceae	Aspergillus	Pathotroph-Saprotroph-Symbiotroph	Saprotroph	Endophyte-Animal Pathogen-Plant Saprotroph-Soil Saprotroph-Undefined Saprotroph-Wood Saprotroph	Undefined Saprotroph	Probable	Microfungus	NULL	KF991390.1 Aspergillus piperis strain A5 18S ribosomal RNA gene, partial sequence; internal transcribed spacer 1, 5.8S ribosomal RNA gene, and internal transcribed spacer 2, complete sequence; and 28S ribosomal RNA gene, partial sequence
Aspergillus rambellii SRRC1468	26435630	7761	0.7761	3	3.86548	1	1.28849	3	3.86548	0	0	2	2.57699	4	5.15398	6	7.73096	3.00649	3.86548	2.33333	3	Ascomycota	Pezizomycotina	Eurotiomycetes	Eurotiales	Trichocomaceae	Aspergillus	Pathotroph-Saprotroph-Symbiotroph	Saprotroph	Endophyte-Animal Pathogen-Plant Saprotroph-Soil Saprotroph-Undefined Saprotroph-Wood Saprotroph	Undefined Saprotroph	Probable	Microfungus	NULL	AJ874116.1 Aspergillus rambellii 18S rRNA gene (partial), ITS1, 5.8S rRNA gene, ITS2 and 28S rRNA gene (partial), strain CBS 101887
Aspergillus restrictus CBS 118.33 v1.0	23256008	9143	0.9143	2	2.18747	1	1.09373	2	2.18747	0	0	0	0	2	2.18747	3	3.2812	1.82289	1.36717	1.66667	1.25	Ascomycota	Pezizomycotina	Eurotiomycetes	Eurotiales	Trichocomaceae	Aspergillus	Pathotroph-Saprotroph-Symbiotroph	Saprotroph	Endophyte-Animal Pathogen-Plant Saprotroph-Soil Saprotroph-Undefined Saprotroph-Wood Saprotroph	Undefined Saprotroph	Probable	Microfungus	NULL	MF540286.1 Aspergillus restrictus voucher OHIG AV7 internal transcribed spacer 1, partial sequence; 5.8S ribosomal RNA gene, complete sequence; and internal transcribed spacer 2, partial sequence
Aspergillus robustus CBS 428.77 v1.0	33138998	12182	1.2182	3	2.46265	1	0.820883	4	3.28353	1	0.820883	5	4.10442	3	2.46265	11	9.02972	2.18902	4.10442	2.66667	5	Ascomycota	Pezizomycotina	Eurotiomycetes	Eurotiales	Trichocomaceae	Aspergillus	Pathotroph-Saprotroph-Symbiotroph	Saprotroph	Endophyte-Animal Pathogen-Plant Saprotroph-Soil Saprotroph-Undefined Saprotroph-Wood Saprotroph	Undefined Saprotroph	Probable	Microfungus	NULL	AF203808.1 Aspergillus robustus NRRL 6362 18S ribosomal RNA gene, partial sequence; internal transcribed spacer 1 and 5.8 S ribosomal RNA gene, complete sequence and internal transcribed spacer 2, partial sequence
Aspergillus roseoglobulosus CBS112800 v1.0	35815337	12489	1.2489	3	2.40211	1	0.800705	3	2.40211	0	0	5	4.00352	3	2.40211	9	7.20634	1.86831	3.40299	2.33333	4.25	Ascomycota	Pezizomycotina	Eurotiomycetes	Eurotiales	Trichocomaceae	Aspergillus	Pathotroph-Saprotroph-Symbiotroph	Saprotroph	Endophyte-Animal Pathogen-Plant Saprotroph-Soil Saprotroph-Undefined Saprotroph-Wood Saprotroph	Undefined Saprotroph	Probable	Microfungus	NULL	FJ491583.1 Aspergillus roseoglobulosus strain CBS 112800 internal transcribed spacer 1, partial sequence; 5.8S ribosomal RNA gene, complete sequence; and internal transcribed spacer 2, partial sequence
Aspergillus sclerotiorum CBS 549.65 v1.0	37971091	12620	1.262	3	2.37718	1	0.792393	3	2.37718	0	0	2	1.58479	3	2.37718	9	7.13154	1.84892	2.77338	2.33333	3.5	Ascomycota	Pezizomycotina	Eurotiomycetes	Eurotiales	Trichocomaceae	Aspergillus	Pathotroph-Saprotroph-Symbiotroph	Saprotroph	Endophyte-Animal Pathogen-Plant Saprotroph-Soil Saprotroph-Undefined Saprotroph-Wood Saprotroph	Undefined Saprotroph	Probable	Microfungus	NULL	FJ878633.1 Aspergillus sclerotiorum strain UOA/HCPF 9293 isolate ISHAM-ITS_ID MITS298 18S ribosomal RNA gene, partial sequence; internal transcribed spacer 1, 5.8S ribosomal RNA gene, and internal transcribed spacer 2, complete sequence; and 28S ribosomal RNA gene, partial sequence
Aspergillus saccharolyticus JOP 1030-1 v1.0	31096189	10066	1.0066	3	2.98033	1	0.993443	3	2.98033	0	0	4	3.97377	2	1.98689	6	5.96066	2.31803	2.98033	2.33333	3	Ascomycota	Pezizomycotina	Eurotiomycetes	Eurotiales	Trichocomaceae	Aspergillus	Pathotroph-Saprotroph-Symbiotroph	Saprotroph	Endophyte-Animal Pathogen-Plant Saprotroph-Soil Saprotroph-Undefined Saprotroph-Wood Saprotroph	Undefined Saprotroph	Probable	Microfungus	NULL	HM853552.1 Aspergillus saccharolyticus 18S ribosomal RNA gene, partial sequence; internal transcribed spacer 1, 5.8S ribosomal RNA gene, and internal transcribed spacer 2, complete sequence; and 28S ribosomal RNA gene, partial sequence
Aspergillus sclerotiicarbonarius CBS 121057 v1.0	37621264	12571	1.2571	3	2.38644	1	0.795482	3	2.38644	0	0	4	3.18193	3	2.38644	5	3.97741	1.85612	2.38644	2.33333	3	Ascomycota	Pezizomycotina	Eurotiomycetes	Eurotiales	Trichocomaceae	Aspergillus	Pathotroph-Saprotroph-Symbiotroph	Saprotroph	Endophyte-Animal Pathogen-Plant Saprotroph-Soil Saprotroph-Undefined Saprotroph-Wood Saprotroph	Undefined Saprotroph	Probable	Microfungus	NULL	EU159216.1 Aspergillus sclerotiicarbonarius strain CBS 121057 internal transcribed spacer 1, partial sequence; 5.8S ribosomal RNA gene, complete sequence; and internal transcribed spacer 2, partial sequence
Aspergillus sclerotioniger CBS115572 v1.0	36720365	12338	1.2338	3	2.43151	1	0.810504	3	2.43151	0	0	4	3.24202	2	1.62101	5	4.05252	1.89118	2.22889	2.33333	2.75	Ascomycota	Pezizomycotina	Eurotiomycetes	Eurotiales	Trichocomaceae	Aspergillus	Pathotroph-Saprotroph-Symbiotroph	Saprotroph	Endophyte-Animal Pathogen-Plant Saprotroph-Soil Saprotroph-Undefined Saprotroph-Wood Saprotroph	Undefined Saprotroph	Probable	Microfungus	NULL	DQ900606.1 Aspergillus sclerotioniger strain CBS 115572 internal transcribed spacer 1, partial sequence; 5.8S ribosomal RNA gene, complete sequence; and internal transcribed spacer 2, partial sequence
Aspergillus stella-maris CBS 113639 v1.0	33998249	12537	1.2537	3	2.39292	2	1.59528	2	1.59528	0	0	4	3.19056	3	2.39292	10	7.97639	1.86116	3.38997	2.33333	4.25	Ascomycota	Pezizomycotina	Eurotiomycetes	Eurotiales	Trichocomaceae	Aspergillus	Pathotroph-Saprotroph-Symbiotroph	Saprotroph	Endophyte-Animal Pathogen-Plant Saprotroph-Soil Saprotroph-Undefined Saprotroph-Wood Saprotroph	Undefined Saprotroph	Probable	Microfungus	NULL	KU866610.1 Aspergillus stella-maris strain CBS 124670 18S ribosomal RNA gene, partial sequence; internal transcribed spacer 1, 5.8S ribosomal RNA gene, and internal transcribed spacer 2, complete sequence; and 28S ribosomal RNA gene, partial sequence
Aspergillus stercoraria CBS 428.93 v1.0	29263932	10324	1.0324	3	2.90585	1	0.968617	2	1.93723	0	0	3	2.90585	3	2.90585	11	10.6548	1.93723	4.11662	2	4.25	Ascomycota	Pezizomycotina	Eurotiomycetes	Eurotiales	Trichocomaceae	Aspergillus	Pathotroph-Saprotroph-Symbiotroph	Saprotroph	Endophyte-Animal Pathogen-Plant Saprotroph-Soil Saprotroph-Undefined Saprotroph-Wood Saprotroph	Undefined Saprotroph	Probable	Microfungus	NULL	MF178386.1 Aspergillus sp. strain DTO341-G7 internal transcribed spacer 1, partial sequence; 5.8S ribosomal RNA gene and internal transcribed spacer 2, complete sequence; and 28S ribosomal RNA gene, partial sequence
Aspergillus taichungensis IBT 19404 v1.0	27121736	9692	0.9692	3	3.09534	1	1.03178	3	3.09534	0	0	1	1.03178	3	3.09534	5	5.15889	2.40748	2.3215	2.33333	2.25	Ascomycota	Pezizomycotina	Eurotiomycetes	Eurotiales	Trichocomaceae	Aspergillus	Pathotroph-Saprotroph-Symbiotroph	Saprotroph	Endophyte-Animal Pathogen-Plant Saprotroph-Soil Saprotroph-Undefined Saprotroph-Wood Saprotroph	Undefined Saprotroph	Probable	Microfungus	NULL	KP987082.1 Aspergillus taichungensis strain DTO 031-C6 18S ribosomal RNA gene, partial sequence; internal transcribed spacer 1, 5.8S ribosomal RNA gene, and internal transcribed spacer 2, complete sequence; and 28S ribosomal RNA gene, partial sequence
Aspergillus steynii IBT 23096 v1.0	37847960	13211	1.3211	3	2.27083	1	0.756945	3	2.27083	0	0	8	6.05556	3	2.27083	9	6.8125	1.7662	3.78472	2.33333	5	Ascomycota	Pezizomycotina	Eurotiomycetes	Eurotiales	Trichocomaceae	Aspergillus	Pathotroph-Saprotroph-Symbiotroph	Saprotroph	Endophyte-Animal Pathogen-Plant Saprotroph-Soil Saprotroph-Undefined Saprotroph-Wood Saprotroph	Undefined Saprotroph	Probable	Microfungus	NULL	KJ775565.1 Aspergillus steynii strain DTO_245I5 18S ribosomal RNA gene, partial sequence; internal transcribed spacer 1, 5.8S ribosomal RNA gene, and internal transcribed spacer 2, complete sequence; and 28S ribosomal RNA gene, partial sequence
Aspergillus sydowii CBS 593.65 v1.0	34381026	13620	1.362	3	2.20264	1	0.734214	2	1.46843	0	0	6	4.40529	3	2.20264	10	7.34214	1.46843	3.48752	2	4.75	Ascomycota	Pezizomycotina	Eurotiomycetes	Eurotiales	Trichocomaceae	Aspergillus	Pathotroph	Pathotroph	Animal Pathogen	Animal Pathogen	Possible	Microfungus	NULL	FJ461692.1 Aspergillus sydowii strain XWSFJJ1 18S ribosomal RNA gene, partial sequence; internal transcribed spacer 1, 5.8S ribosomal RNA gene, and internal transcribed spacer 2, complete sequence; and 28S ribosomal RNA gene, partial sequence
Aspergillus triticus CBS266.81 v1.0	27452540	9769	0.9769	3	3.07094	1	1.02365	3	3.07094	0	0	1	1.02365	3	3.07094	5	5.11823	2.38851	2.3032	2.33333	2.25	Ascomycota	Pezizomycotina	Eurotiomycetes	Eurotiales	Trichocomaceae	Aspergillus	Pathotroph-Saprotroph-Symbiotroph	Saprotroph	Endophyte-Animal Pathogen-Plant Saprotroph-Soil Saprotroph-Undefined Saprotroph-Wood Saprotroph	Undefined Saprotroph	Probable	Microfungus	NULL	KP987088.1 Aspergillus tritici strain CBS 266.81 18S ribosomal RNA gene, partial sequence; internal transcribed spacer 1, 5.8S ribosomal RNA gene, and internal transcribed spacer 2, complete sequence; and 28S ribosomal RNA gene, partial sequence
Aspergillus terreus NIH 2624	29331195	10406	1.0406	3	2.88295	1	0.960984	2	1.92197	0	0	4	3.84394	4	3.84394	12	11.5318	1.92197	4.80492	2	5	Ascomycota	Pezizomycotina	Eurotiomycetes	Eurotiales	Trichocomaceae	Aspergillus	Pathotroph-Saprotroph	Saprotroph	Animal Pathogen-Wood Saprotroph	Wood Saprotroph	Probable	Microfungus	Soft Rot fungus (Seehann et al. 1975)	EF568102.1 Aspergillus terreus strain WM 03.218 isolate ISHAM-ITS_ID MITS305 18S ribosomal RNA gene, partial sequence; internal transcribed spacer 1, 5.8S ribosomal RNA gene, and internal transcribed spacer 2, complete sequence; and 28S ribosomal RNA gene, partial sequence
Aspergillus undulatus CBS 261.88 v1.0	32112944	11802	1.1802	3	2.54194	2	1.69463	2	1.69463	0	0	4	3.38926	3	2.54194	11	9.32045	1.97707	3.81291	2.33333	4.5	Ascomycota	Pezizomycotina	Eurotiomycetes	Eurotiales	Trichocomaceae	Aspergillus	Pathotroph-Saprotroph-Symbiotroph	Saprotroph	Endophyte-Animal Pathogen-Plant Saprotroph-Soil Saprotroph-Undefined Saprotroph-Wood Saprotroph	Undefined Saprotroph	Probable	Microfungus	NULL	KU866637.1 Aspergillus undulatus strain DTO 322-G2 18S ribosomal RNA gene, partial sequence; internal transcribed spacer 1, 5.8S ribosomal RNA gene, and internal transcribed spacer 2, complete sequence; and 28S ribosomal RNA gene, partial sequence
Aspergillus tubingensis v1.0	35146149	12322	1.2322	3	2.43467	1	0.811557	3	2.43467	0	0	4	3.24623	2	1.62311	6	4.86934	1.89363	2.43467	2.33333	3	Ascomycota	Pezizomycotina	Eurotiomycetes	Eurotiales	Trichocomaceae	Aspergillus	Pathotroph-Saprotroph-Symbiotroph	Saprotroph	Endophyte-Animal Pathogen-Plant Saprotroph-Soil Saprotroph	Soil Saprotroph	Probable	Microfungus	NULL	KT326814.1 Aspergillus tubingensis isolate UNIZAR02 internal transcribed spacer 1, partial sequence; 5.8S ribosomal RNA gene and internal transcribed spacer 2, complete sequence; and 28S ribosomal RNA gene, partial sequence
Aspergillus udagawae IFM 46973	32185562	9999	0.9999	3	3.0003	2	2.0002	2	2.0002	0	0	5	5.0005	5	5.0005	9	9.0009	2.33357	4.75048	2.33333	4.75	Ascomycota	Pezizomycotina	Eurotiomycetes	Eurotiales	Trichocomaceae	Aspergillus	Pathotroph-Saprotroph-Symbiotroph	Saprotroph	Endophyte-Animal Pathogen-Plant Saprotroph-Soil Saprotroph-Undefined Saprotroph-Wood Saprotroph	Undefined Saprotroph	Probable	Microfungus	NULL	KY808752.1 Aspergillus udagawae strain CBS DTO_341-E3 internal transcribed spacer 1, partial sequence; 5.8S ribosomal RNA gene, complete sequence; and internal transcribed spacer 2, partial sequence
Aspergillus unguis CBS132.55 v1.0	26060700	10397	1.0397	3	2.88545	0	0	2	1.92363	0	0	4	3.84726	2	1.92363	8	7.69453	1.60303	3.36636	1.66667	3.5	Ascomycota	Pezizomycotina	Eurotiomycetes	Eurotiales	Trichocomaceae	Aspergillus	Pathotroph-Saprotroph-Symbiotroph	Saprotroph	Endophyte-Animal Pathogen-Plant Saprotroph-Soil Saprotroph-Undefined Saprotroph-Wood Saprotroph	Undefined Saprotroph	Probable	Microfungus	NULL	JN559768.1 Aspergillus unguis isolate CRI 282-03 18S ribosomal RNA gene, partial sequence; internal transcribed spacer 1, 5.8S ribosomal RNA gene, and internal transcribed spacer 2, complete sequence; and 28S ribosomal RNA gene, partial sequence
Aspergillus venezuelensis CBS 868.97 v1.0	34837464	12450	1.245	3	2.40964	2	1.60643	2	1.60643	0	0	4	3.21285	3	2.40964	11	8.83534	1.87416	3.61446	2.33333	4.5	Ascomycota	Pezizomycotina	Eurotiomycetes	Eurotiales	Trichocomaceae	Aspergillus	Saprotroph	Saprotroph	Undefined Saprotroph	Undefined Saprotroph	Probable	NULL	NULL	AJ874119.1 Emericella venezuelensis 18S rRNA gene (partial), ITS1, 5.8S rRNA gene, ITS2 and 28S rRNA gene (partial), strain CBS 868.97
Aspergillus uvarum CBS 121591 v1.0	35850703	12017	1.2017	3	2.49646	1	0.832154	3	2.49646	1	0.832154	5	4.16077	2	1.66431	5	4.16077	1.94169	2.7045	2.33333	3.25	Ascomycota	Pezizomycotina	Eurotiomycetes	Eurotiales	Trichocomaceae	Aspergillus	Pathotroph-Saprotroph-Symbiotroph	Saprotroph	Endophyte-Animal Pathogen-Plant Saprotroph-Soil Saprotroph-Undefined Saprotroph-Wood Saprotroph	Undefined Saprotroph	Probable	Microfungus	NULL	KF476654.1 Aspergillus uvarum strain ITEM 4834 internal transcribed spacer 1, partial sequence; 5.8S ribosomal RNA gene, complete sequence; and internal transcribed spacer 2, partial sequence
Aspergillus vadensis CBS 113365 v1.0	35663374	12132	1.2132	3	2.4728	1	0.824266	3	2.4728	0	0	4	3.29707	2	1.64853	6	4.9456	1.92329	2.4728	2.33333	3	Ascomycota	Pezizomycotina	Eurotiomycetes	Eurotiales	Trichocomaceae	Aspergillus	Pathotroph-Saprotroph-Symbiotroph	Saprotroph	Endophyte-Animal Pathogen-Plant Saprotroph-Soil Saprotroph-Undefined Saprotroph-Wood Saprotroph	Undefined Saprotroph	Probable	Microfungus	NULL	AY585549.1 Aspergillus vadensis strain CBS 113365 internal transcribed spacer 1, partial sequence; 5.8S ribosomal RNA gene, complete sequence; and internal transcribed spacer 2, partial sequence
Aspergillus welwitschiae CBS139.54b v1.0	37511876	13687	1.3687	3	2.19186	1	0.73062	3	2.19186	0	0	3	2.19186	2	1.46124	7	5.11434	1.70478	2.19186	2.33333	3	Ascomycota	Pezizomycotina	Eurotiomycetes	Eurotiales	Trichocomaceae	Aspergillus	Pathotroph	Pathotroph	Animal Pathogen	Animal Pathogen	Probable	Microfungus	NULL	KX894655.1 Aspergillus welwitschiae strain KAS 5779 18S ribosomal RNA gene, partial sequence; and internal transcribed spacer 1, 5.8S ribosomal RNA gene, and internal transcribed spacer 2, complete sequence
Aspergillus versicolor v1.0	33126810	13228	1.3228	3	2.26792	1	0.755972	3	2.26792	0	0	8	6.04778	3	2.26792	10	7.55972	1.76394	3.96885	2.33333	5.25	Ascomycota	Pezizomycotina	Eurotiomycetes	Eurotiales	Trichocomaceae	Aspergillus	Pathotroph	Pathotroph	Animal Pathogen	Animal Pathogen	Probable	Microfungus	NULL	FJ878627.1 Aspergillus versicolor strain UOA/HCPF 8709 isolate ISHAM-ITS_ID MITS355 18S ribosomal RNA gene, partial sequence; internal transcribed spacer 1, 5.8S ribosomal RNA gene, and internal transcribed spacer 2, complete sequence; and 28S ribosomal RNA gene, partial sequence
Aspergillus violaceofuscus CBS 115571 v1.0	36012865	12082	1.2082	3	2.48303	1	0.827678	3	2.48303	0	0	5	4.13839	2	1.65536	6	4.96607	1.93125	2.68995	2.33333	3.25	Ascomycota	Pezizomycotina	Eurotiomycetes	Eurotiales	Trichocomaceae	Aspergillus	Pathotroph-Saprotroph-Symbiotroph	Saprotroph	Endophyte-Animal Pathogen-Plant Saprotroph-Soil Saprotroph-Undefined Saprotroph-Wood Saprotroph	Undefined Saprotroph	Probable	Microfungus	NULL	FJ491681.1 Aspergillus violaceofuscus strain CBS 115657 internal transcribed spacer 1, partial sequence; 5.8S ribosomal RNA gene, complete sequence; and internal transcribed spacer 2, partial sequence
Atractiellales rhizophila v2.0	51470471	17606	1.7606	2	1.13598	0	0	1	0.567988	0	0	3	1.70396	0	0	4	2.27195	0.567988	0.993979	1	1.75	Basidiomycota	Pucciniomycotina	Atractiellomycetes	Atractiellales	Hoehnelomycetaceae;	Atractiellales	Saprotroph	Saprotroph	Undefined Saprotroph	Undefined Saprotroph	Probable	NULL	NULL	NR_152538.1 Atractiella rhizophila DUKE 350887 ITS region from TYPE material
Aspergillus wentii v1.0	31350635	12442	1.2442	3	2.41119	1	0.803729	4	3.21492	1	0.803729	6	4.82238	3	2.41119	6	4.82238	2.14328	3.21492	2.66667	4	Ascomycota	Pezizomycotina	Eurotiomycetes	Eurotiales	Trichocomaceae	Aspergillus	Pathotroph	Pathotroph	Animal Pathogen	Animal Pathogen	Probable	Microfungus	NULL	JN942861.1 Aspergillus wentii strain DAOM 216369 internal transcribed spacer 1, partial sequence; 5.8S ribosomal RNA gene, complete sequence; and internal transcribed spacer 2, partial sequence
Aspergillus zonatus v1.0	28924210	9886	0.9886	4	4.04613	1	1.01153	2	2.02306	0	0	4	4.04613	1	1.01153	2	2.02306	2.36024	1.77018	2.33333	1.75	Ascomycota	Pezizomycotina	Eurotiomycetes	Eurotiales	Trichocomaceae	Aspergillus	Pathotroph-Saprotroph-Symbiotroph	Saprotroph	Endophyte-Animal Pathogen-Plant Saprotroph-Soil Saprotroph-Undefined Saprotroph-Wood Saprotroph	Undefined Saprotroph	Probable	Microfungus	NULL	AF257799.1 Aspergillus zonatus IMI 124936 internal transcribed spacer 1, partial sequence; 5.8S ribosomal RNA gene, complete sequence; and internal transcribed spacer 2, partial sequence
Aulographum hederae v2.0	31983478	12127	1.2127	3	2.47382	2	1.64921	2	1.64921	2	1.64921	3	2.47382	1	0.824606	12	9.89528	1.92408	3.71073	2.33333	4.5	Ascomycota	Pezizomycotina	Dothideomycetes	Incertae sedis	Aulographaceae	Aulographum	Saprotroph	Saprotroph	Undefined Saprotroph	Undefined Saprotroph	Probable	NULL	NULL	KM386981.1 Aulographum hederae 28S ribosomal RNA gene, partial sequence
Aureobasidium pullulans var. melanogenum CBS 110374	26203324	10594	1.0594	3	2.83179	1	0.943931	3	2.83179	3	2.83179	5	4.71965	2	1.88786	6	5.66358	2.2025	3.77572	2.33333	4	Ascomycota	Pezizomycotina	Dothideomycetes	Dothideales	Aureobasidiaceae	Aureobasidium	Pathotroph-Saprotroph-Symbiotroph	Symbiotroph	Animal Pathogen-Endophyte-Epiphyte-Plant Pathogen-Undefined Saprotroph	Endophyte	Possible	Facultative Yeast	NULL	KT715715.1 Aureobasidium melanogenum culture-collection MUT<ITA_:5266 internal transcribed spacer 1, partial sequence; 5.8S ribosomal RNA gene, complete sequence; and internal transcribed spacer 2, partial sequence
Aureobasidium pullulans var. namibiae CBS 147.97	25428601	10266	1.0266	4	3.89636	1	0.974089	3	2.92227	3	2.92227	7	6.81862	2	1.94818	6	5.84454	2.59757	4.3834	2.66667	4.5	Ascomycota	Pezizomycotina	Dothideomycetes	Dothideales	Aureobasidiaceae	Aureobasidium	Pathotroph-Saprotroph-Symbiotroph	Symbiotroph	Animal Pathogen-Endophyte-Epiphyte-Plant Pathogen-Undefined Saprotroph	Endophyte	Possible	Facultative Yeast	NULL	FJ150875.1 Aureobasidium namibiae strain CBS 147.97 18S ribosomal RNA gene, partial sequence; internal transcribed spacer 1 and 5.8S ribosomal RNA gene, complete sequence; and internal transcribed spacer 2, partial sequence
Aureobasidium pullulans var. subglaciale EXF-2481	25796716	10809	1.0809	3	2.77546	1	0.925155	3	2.77546	3	2.77546	8	7.40124	1	0.925155	5	4.62577	2.15869	3.93191	2.33333	4.25	Ascomycota	Pezizomycotina	Dothideomycetes	Dothideales	Aureobasidiaceae	Aureobasidium	Pathotroph-Saprotroph-Symbiotroph	Symbiotroph	Animal Pathogen-Endophyte-Epiphyte-Plant Pathogen-Undefined Saprotroph	Endophyte	Possible	Facultative Yeast	NULL	FJ150896.1 Aureobasidium subglaciale strain EXF-3640 18S ribosomal RNA gene, partial sequence; internal transcribed spacer 1 and 5.8S ribosomal RNA gene, complete sequence and internal transcribed spacer 2, partial sequence
Aureobasidium pullulans var. pullulans EXF-150	29621078	11866	1.1866	3	2.52823	1	0.842744	3	2.52823	3	2.52823	7	5.89921	1	0.842744	6	5.05646	1.9664	3.58166	2.33333	4.25	Ascomycota	Pezizomycotina	Dothideomycetes	Dothideales	Aureobasidiaceae	Aureobasidium	Pathotroph-Symbiotroph	Symbiotroph	Animal Pathogen-Endophyte-Epiphyte-Plant Pathogen	Endophyte	Probable	NULL	NULL	KX893314.1 Aureobasidium pullulans strain KUC1427 18S ribosomal RNA gene, partial sequence; internal transcribed spacer 1 and 5.8S ribosomal RNA gene, complete sequence; and internal transcribed spacer 2, partial sequence
Auriculariopsis ampla NL-1724 v1.0	49873921	15576	1.5576	4	2.56805	0	0	0	0	0	0	2	1.28403	2	1.28403	23	14.7663	0.856018	4.33359	1.33333	6.75	Basidiomycota	Agaricomycotina	Agaricomycetes	Agaricales	Schizophyllaceae	Auriculariopsis	Saprotroph	Saprotroph	Undefined Saprotroph	Undefined Saprotroph	Probable	NULL	White Rot	DQ097353.1 Auriculariopsis ampla strain NH1803 18S small subunit ribosomal RNA gene, partial sequence; internal transcribed spacer 1, 5.8S ribosomal RNA gene, and internal transcribed spacer 2, complete sequence; and 28S large subunit ribosomal RNA gene, partial sequence
Auricularia subglabra v2.0	76853599	25459	2.5459	3	1.17837	1	0.392788	0	0	19	7.46298	2	0.785577	6	2.35673	19	7.46298	0.523718	4.51707	1.33333	11.5	Basidiomycota	Agaricomycotina	Agaricomycetes	Auriculariales	Auriculariaceae	Auricularia	Saprotroph	Saprotroph	Undefined Saprotroph	Undefined Saprotroph	Probable	NULL	NULL	JX524199.1 Auricularia subglabra isolate TFB10046 small subunit ribosomal RNA gene, partial sequence; internal transcribed spacer 1, 5.8S ribosomal RNA gene, and internal transcribed spacer 2, complete sequence; and large subunit ribosomal RNA gene, partial sequence
Auriscalpium vulgare FP105234-Sp v1.0	39647923	16945	1.6945	2	1.18029	0	0	0	0	7	4.13101	4	2.36058	5	2.95072	14	8.26202	0.39343	4.42608	0.666667	7.5	Basidiomycota	Agaricomycotina	Agaricomycetes	Russulales	Auriscalpiaceae	Auriscalpium	Pathotroph-Saprotroph	Saprotroph	Plant Pathogen-Wood Saprotroph	Wood Saprotroph	Probable	Hydnoid	White Rot	AY513133.1 Auriscalpium vulgare isolate 4242 18S ribosomal RNA gene, partial sequence; internal transcribed spacer 1, 5.8S ribosomal RNA gene, and internal transcribed spacer 2, complete sequence; and large subunit ribosomal RNA gene, partial sequence
Babjeviella inositovora NRRL Y-12698 v1.0	15221050	6403	0.6403	3	4.6853	0	0	10	15.6177	0	0	1	1.56177	0	0	0	0	6.76766	0.390442	4.33333	0.25	Ascomycota	Saccharomycotina	Saccharomycetes	Saccharomycetales	Debaryomycetaceae	Babjeviella	Saprotroph	Saprotroph	Undefined Saprotroph	Undefined Saprotroph	Highly Probable	Yeast	NULL	KY101698.1 Babjeviella inositovora culture CBS:8006 small subunit ribosomal RNA gene, partial sequence internal transcribed spacer 1, 5.8S ribosomal RNA gene, and internal transcribed spacer 2, complete sequence; and large subunit ribosomal RNA gene, partial sequence
Backusella circina FSU 941 v1.0	48648288	17039	1.7039	6	3.52133	0	0	0	0	0	0	4	2.34756	0	0	0	0	1.17378	0.586889	2	1		Mucormycotina	Mucormycetes	Mucorales	Mucorineae	Backusella	Saprotroph	Saprotroph	Undefined Saprotroph	Undefined Saprotroph	Probable	Sporophores	NULL	JX644548.1 Backusella circina isolate KH12 internal transcribed spacer 1, partial sequence; 5.8S ribosomal RNA gene, complete sequence; and internal transcribed spacer 2, partial sequence
Basidioascus undulatus	32128072	6123	0.6123	2	3.26637	1	1.63319	0	0	0	0	3	4.89956	0	0	17	27.7642	1.63319	8.16593	1	5	Basidiomycota	Agaricomycotina	Geminibasidiomycetes	Geminibasidiales	Geminibasidiaceae	Basidioascus	Saprotroph	Saprotroph	Undefined Saprotroph	Undefined Saprotroph	Probable	Microfungus	NULL	JX242882.1 Basidioascus undulatus strain DAOM 229809 internal transcribed spacer 1, partial sequence; 5.8S ribosomal RNA gene, complete sequence; and internal transcribed spacer 2, partial sequence
Batrachochytrium dendrobatidis JAM81 v1.0	24315081	8732	0.8732	1	1.14521	0	0	0	0	0	0	0	0	0	0	0	0	0.381738	0	0.333333	0	Chytridiomycota	NA	Chytridiomycetes	Rhizophydiales	incertae sedis	Batrachochytrium	Pathotroph	Pathotroph	Animal Pathogen	Animal Pathogen	Probable	NULL	NULL	KF702314.1 Batrachochytrium dendrobatidis isolate Kihansi_KST_2012_Bd internal transcribed spacer 1, partial sequence; 5.8S ribosomal RNA gene, complete sequence; and internal transcribed spacer 2, partial sequence
Basidiobolus meristosporus CBS 931.73 v1.0	89489060	16111	1.6111	7	4.34486	0	0	0	0	0	0	0	0	0	0	0	0	1.44829	0	2.33333	0	Zoopagomycota	NA	NA	Entomophtorales	Basidiobolaceae	Basidiobolus	Pathotroph-Saprotroph-Symbiotroph	Symbiotroph	Animal Endosymbiont-Animal Pathogen-Undefined Saprotroph	Animal Endosymbiont	Probable	Microfungus	NULL	FJ786040.1 Basidiobolus meristosporus isolate BCU1 18S ribosomal RNA gene, partial sequence; internal transcribed spacer 1, 5.8S ribosomal RNA gene, and internal transcribed spacer 2, complete sequence; and 28S ribosomal RNA gene, partial sequence
Baudoinia compniacensis UAMH 10762 (4089826) v1.0	21876451	10513	1.0513	4	3.80481	1	0.951203	2	1.90241	1	0.951203	4	3.80481	2	1.90241	1	0.951203	2.21947	1.90241	2.33333	2	Ascomycota	Pezizomycotina	Dothideomycetes	Capnodiales	Teratosphaeriaceae	Baudoinia	Saprotroph	Saprotroph	Undefined Saprotroph	Undefined Saprotroph	Highly Probable	Microfungus	NULL	KT186468.1 Baudoinia compniacensis strain UAMH 10808 internal transcribed spacer 1, partial sequence; 5.8S ribosomal RNA gene, complete sequence; and internal transcribed spacer 2, partial sequence
Bimuria novae-zelandiae CBS 107.79 v1.0	78183505	16681	1.6681	3	1.79845	2	1.19897	2	1.19897	7	4.19639	10	5.99484	6	3.59691	26	15.5866	1.3988	7.34368	2.33333	12.25	Ascomycota	Pezizomycotina	Dothideomycetes	Pleosporales	Massarineae	Bimuria	Saprotroph	Saprotroph	Undefined Saprotroph	Undefined Saprotroph	Probable	NULL	NULL	FJ517763.1 Bimuria sp. B13 18S ribosomal RNA gene, partial sequence
Beauveria bassiana ARSEF 2860	33693936	10364	1.0364	2	1.92976	1	0.964878	2	1.92976	0	0	1	0.964878	0	0	1	0.964878	1.60813	0.482439	1.66667	0.5	Ascomycota	Pezizomycotina	Sordariomycetes	Hypocreales	Cordycipitaceae	Beauveria	Pathotroph	Pathotroph	Animal Pathogen	Animal Pathogen	Probable	NULL	NULL	AF322932.1 Beauveria bassiana isolate Bb3167 internal transcribed spacer 1, 5.8S ribosomal RNA gene, and internal transcribed spacer 2, complete sequence
Biscogniauxia nummularia v1.0	41161898	11671	1.1671	4	3.4273	1	0.856825	2	1.71365	1	0.856825	1	0.856825	4	3.4273	29	24.8479	1.99926	7.49722	2.33333	8.75	Ascomycota	Pezizomycotina	Sordariomycetes	Xylariales	Xylariaceae	Biscogniauxia	Saprotroph	Saprotroph	Undefined Saprotroph	Undefined Saprotroph	Probable	NULL	NULL	KJ186957.1 Biscogniauxia nummularia strain 9 18S ribosomal RNA gene, partial sequence; internal transcribed spacer 1, 5,8S ribosomal RNA gene, and internal transcribed spacer 2, complete sequence; and 28S ribosomal RNA gene, partial sequence
Bjerkandera adusta v1.0	42730300	15473	1.5473	2	1.29257	1	0.646287	0	0	20	12.9257	3	1.93886	5	3.23144	26	16.8035	0.646287	8.72488	1	13.5	Basidiomycota	Agaricomycotina	Agaricomycetes	Polyporales	Phanerochaetaceae	Bjerkandera	Saprotroph	Saprotroph	Wood Saprotroph	Wood Saprotroph	Highly Probable	Polyporoid	White Rot	AY319191.1 Bjerkandera adusta isolate R 59 small subunit ribosomal RNA gene, partial sequence; internal transcribed spacer 1, 5.8S ribosomal RNA gene and internal transcribed spacer 2, complete sequence; and large subunit ribosomal RNA gene, partial sequence
Bisporella sp. PMI_857 v1.0	56472170	17945	1.7945	3	1.67177	1	0.557258	5	2.78629	2	1.11452	8	4.45807	3	1.67177	30	16.7177	1.67177	5.99053	3	10.75	Ascomycota	Pezizomycotina	Leotiomycetes	Helotiales	Helotiaceae	Bisporella	Saprotroph	Saprotroph	Wood Saprotroph	Wood Saprotroph	Probable	Microfungus	NULL	AY789326.1 Bisporella sp. ZW-Geo39-Clark internal transcribed spacer 1, partial sequence; 5.8S ribosomal RNA gene, complete sequence; and internal transcribed spacer 2, partial sequence
Blakeslea trispora NRRL 2456 v1.0	37513922	11687	1.1687	2	1.7113	0	0	0	0	0	0	0	0	0	0	0	0	0.570434	0	0.666667	0		Mucormycotina	Mucormycetes	Mucorales	Choanephoroideae	Blakeslea	Saprotroph	Saprotroph	Undefined Saprotroph	Undefined Saprotroph	Probable	NULL	NULL	JN943005.1 Blakeslea trispora strain CBS 198.80 internal transcribed spacer 1, partial sequence; 5.8S ribosomal RNA gene, complete sequence; and internal transcribed spacer 2, partial sequence
Blastobotrys (Arxula) adeninivorans	11804616	6119	0.6119	2	3.26851	2	3.26851	4	6.53702	0	0	13	21.2453	0	0	0	0	4.35801	5.31133	2.66667	3.25	Ascomycota	Saccharomycotina	Saccharomycetes	Saccharomycetales	Trichomonascaceae	Blastobotrys	Saprotroph	Saprotroph	Undefined Saprotroph	Undefined Saprotroph	Highly Probable	Yeast	Its unusual metabolic flexibility allows it to use a wide range of carbon and nitrogen sources, while being thermotolerant, xerotolerant and osmotolerant.	KM242083.1 Blastobotrys adeninivorans voucher RKI_12-0279 18S ribosomal RNA gene, partial sequence; internal transcribed spacer 1, 5.8S ribosomal RNA gene, and internal transcribed spacer 2, complete sequence; and 28S ribosomal RNA gene, partial sequence
Blastomyces dermatitidis SLH14081	75353942	11343	1.1343	2	1.7632	0	0	2	1.7632	0	0	4	3.5264	0	0	1	0.881601	1.17547	1.102	1.33333	1.25	Ascomycota	Pezizomycotina	Eurotiomycetes	Onygenales	Ajellomycetaceae	Blastomyces	Pathotroph-Saprotroph	Pathotroph	Animal Pathogen-Undefined Saprotroph	Animal Pathogen	Highly Probable	NULL	NULL	KT443881.1 Blastomyces dermatitidis isolate VPCI 975/P/14 internal transcribed spacer 1, partial sequence; 5.8S ribosomal RNA gene and internal transcribed spacer 2, complete sequence; and 28S ribosomal RNA gene, partial sequence
Blastocladiella britannica v1.0	19075314	9431	0.9431	2	2.12067	0	0	0	0	0	0	0	0	0	0	0	0	0.706889	0	0.666667	0	Blastocladiomycota	NA	Blastocladiomycetes	Blastocladiales	Blastocladiaceae	Blastocladiella	Saprotroph	Saprotroph	Undefined Saprotroph	Undefined Saprotroph	Probable	NULL	NULL	JN943014.1 Blastocladiella britannica strain FSU 2500 internal transcribed spacer 1, partial sequence; 5.8S ribosomal RNA gene, complete sequence; and internal transcribed spacer 2, partial sequence
Blumeria graminis f. sp. tritici 96224	158944908	6525	0.6525	1	1.53257	0	0	1	1.53257	0	0	0	0	0	0	1	1.53257	1.02171	0.383142	0.666667	0.25	Ascomycota	Pezizomycotina	Leotiomycetes	Erysiphales	Erysiphaceae	Blumeria	Pathotroph	Pathotroph	Plant Pathogen	Plant Pathogen	Probable	Microfungus	NULL	KJ184337.1 Blumeria graminis f. sp. tritici 18S ribosomal RNA gene, partial sequence; internal transcribed spacer 1, 5.8S ribosomal RNA gene, and internal transcribed spacer 2, complete sequence; and 28S ribosomal RNA gene, partial sequence
Blumeria graminis f.sp. hordei DH14	158944908	6525	0.6525	1	1.53257	0	0	2	3.06513	0	0	0	0	0	0	1	1.53257	1.53257	0.383142	1	0.25	Ascomycota	Pezizomycotina	Leotiomycetes	Erysiphales	Erysiphaceae	Blumeria	Pathotroph	Pathotroph	Plant Pathogen	Plant Pathogen	Probable	Microfungus	NULL	HM484333.1 Blumeria graminis f. sp. hordei isolate 6 18S ribosomal RNA gene, partial sequence; internal transcribed spacer 1, 5.8S ribosomal RNA gene, and internal transcribed spacer 2, complete sequence; and 28S ribosomal RNA gene, partial sequence
Blyttiomyces helicus single-cell v1.0	46472760	12167	1.2167	3	2.46569	0	0	0	0	4	3.28758	3	2.46569	0	0	0	0	0.821895	1.43832	1	1.75	Chytridiomycota	NA	Chytridiomycetes	Incertae sedis	incertae sedis	Blyttiomyces	-	-	-	-	-	-	-	NA
Boeremia exigua ZJUB106 v1.0	35322113	12871	1.2871	4	3.10776	2	1.55388	1	0.77694	8	6.21552	5	3.8847	3	2.33082	23	17.8696	1.81286	7.57517	2.33333	9.75	Ascomycota	Pezizomycotina	Dothideomycetes	Pleosporales	Pleosporineae	Boeremia	Pathotroph	Pathotroph	Endophyte-Plant Pathogen	Plant Pathogen	Possible	NULL	NULL	KX284747.1 Boeremia exigua isolate SCSH1 18S ribosomal RNA gene, partial sequence; internal transcribed spacer 1, 5.8S ribosomal RNA gene, and internal transcribed spacer 2, complete sequence; and 28S ribosomal RNA gene, partial sequence
Bombardia bombarda SMH3391-2 v1.0	38597794	12102	1.2102	5	4.13155	2	1.65262	3	2.47893	1	0.82631	1	0.82631	7	5.78417	25	20.6577	2.75437	7.02363	3.33333	8.5	Ascomycota	Pezizomycotina	Sordariomycetes	Sordariales	Lasiosphaeriaceae	Bombardia	Saprotroph	Saprotroph	Undefined Saprotroph	Undefined Saprotroph	Probable	NULL	NULL	KX621290.1 Bombardia bombarda strain TEP27 18S ribosomal RNA gene, partial sequence; internal transcribed spacer 1, 5.8S ribosomal RNA gene, and internal transcribed spacer 2, complete sequence; and 28S ribosomal RNA gene, partial sequence
Bolbitius vitellinus SZMC-NL-1974 v1.0	51241791	14483	1.4483	3	2.07139	0	0	0	0	0	0	3	2.07139	4	2.76186	26	17.9521	0.690465	5.69633	1	8.25	Basidiomycota	Agaricomycotina	Agaricomycetes	Agaricales	Bolbitiaceae	Bolbitius	Saprotroph	Saprotroph	Dung Saprotroph-Leaf Saprotroph	Leaf Saprotroph	Probable	Agaricoid	NULL	AY194519.1 Bolbitius vitellinus specimen-voucher MSC 378484 18S ribosomal RNA gene, partial sequence; internal transcribed spacer 1, 5.8S ribosomal RNA gene and internal transcribed spacer 2, complete sequence; and 28S ribosomal RNA gene, partial sequence
Boletus edulis v1.0	46637611	16933	1.6933	2	1.18113	2	1.18113	0	0	0	0	8	4.7245	0	0	4	2.36225	0.787417	1.77169	1.33333	3	Basidiomycota	Agaricomycotina	Agaricomycetes	Boletales	Boletaceae	Boletus	Symbiotroph	Symbiotroph	Ectomycorrhizal	Ectomycorrhizal	Highly Probable	Boletoid	NULL	EU554664.1 Boletus edulis isolate 375 18S ribosomal RNA gene, partial sequence; internal transcribed spacer 1 and 5.8S ribosomal RNA gene, complete sequence; and internal transcribed spacer 2, partial sequence
Bulgaria inquinans CBS118.31 v1.0	26108822	9864	0.9864	4	4.05515	1	1.01379	4	4.05515	0	0	3	3.04136	2	2.02758	6	6.08273	3.04136	2.78792	3	2.75	Ascomycota	Pezizomycotina	Leotiomycetes	Phacidiales	Bulgariaceae	Bulgaria	Pathotroph-Saprotroph	Saprotroph	Plant Pathogen-Wood Saprotroph	Wood Saprotroph	Probable	Cup Fungus	Soft rot fungus	KY633580.1 Bulgaria inquinans strain DAOM145165 18S ribosomal RNA gene, partial sequence; internal transcribed spacer 1, 5.8S ribosomal RNA gene, and internal transcribed spacer 2, complete sequence; and 28S ribosomal RNA gene, partial sequence
Botryobasidium botryosum v1.0	46674321	16526	1.6526	3	1.81532	0	0	0	0	0	0	4	2.42043	7	4.23575	32	19.3634	0.605107	6.5049	1	10.75	Basidiomycota	Agaricomycotina	Agaricomycetes	Cantharellales	Botryobasidiaceae	Botryobasidium	Saprotroph	Saprotroph	Undefined Saprotroph	Undefined Saprotroph	Probable	Corticioid	White Rot	DQ267124.1 Botryobasidium botryosum isolate AFTOL-ID 604 internal transcribed spacer 1, 5.8S ribosomal RNA gene, and internal transcribed spacer 2, complete sequence
Botryosphaeria dothidea	43500615	14998	1.4998	3	2.00027	1	0.666756	2	1.33351	4	2.66702	10	6.66756	3	2.00027	14	9.33458	1.33351	5.16736	2	7.75	Ascomycota	Pezizomycotina	Dothideomycetes	Botryosphaeriales	Botrysphaeriaceae	Botryosphaeria	Pathotroph-Symbiotroph	Pathotroph	Endophyte-Plant Pathogen	Plant Pathogen	Probable	Microfungus	NULL	FJ493245.1 Botryosphaeria dothidea strain BD080705002 18S ribosomal RNA gene, partial sequence; internal transcribed spacer 1, 5.8S ribosomal RNA gene, and internal transcribed spacer 2, complete sequence; and 28S ribosomal RNA gene, partial sequence
Botrytis cinerea v1.0	42663021	16447	1.6447	1	0.608014	1	0.608014	1	0.608014	0	0	6	3.64808	3	1.82404	9	5.47212	0.608014	2.73606	1	4.5	Ascomycota	Pezizomycotina	Leotiomycetes	Helotiales	Sclerotiniaceae	Botrytis	Pathotroph-Saprotroph	Pathotroph	NULL	Plant Pathogen	Probable	Facultative Yeast-Microfungus	NULL	KY070579.1 Botrytis cinerea isolate SPGM003 18S ribosomal RNA gene, partial sequence; internal transcribed spacer 1, 5.8S ribosomal RNA gene, and internal transcribed spacer 2, complete sequence; and 28S ribosomal RNA gene, partial sequence
Byssothecium circinans CBS 675.92 v1.0	49288729	15785	1.5785	4	2.53405	1	0.633513	1	0.633513	4	2.53405	7	4.43459	6	3.80108	31	19.6389	1.26703	7.60215	2	12	Ascomycota	Pezizomycotina	Dothideomycetes	Pleosporales	Massarineae	Byssothecium	Saprotroph	Saprotroph	Undefined Saprotroph	Undefined Saprotroph	Probable	NULL	NULL	GU205235.1 Byssothecium circinans strain CBS 675.92 18S ribosomal RNA gene, partial sequence
Byssochlamys spectabilis No. 5	29762401	8877	0.8877	4	4.50603	1	1.12651	3	3.37952	0	0	3	3.37952	0	0	2	2.25301	3.00402	1.40813	2.66667	1.25	Ascomycota	Pezizomycotina	Eurotiomycetes	Eurotiales	Trichocomaceae	Byssochlamys	Saprotroph	Saprotroph	Undefined Saprotroph	Undefined Saprotroph	Probable	NULL	NULL	AY373941.1 Byssochlamys spectabilis strain ATCC 22319 18S ribosomal RNA gene, partial sequence; internal transcribed spacer 1, 5.8S ribosomal RNA gene, and internal transcribed spacer 2, complete sequence; and 28S ribosomal RNA gene, partial sequence
Caecomyces churrovis A v1.0	165495782	15009	1.5009	3	1.9988	0	0	0	0	0	0	7	4.66387	0	0	0	0	0.666267	1.16597	1	1.75	Chytridiomycota	NA	Neocalligomastigomycetes	Neocallimastigales	Neocallimastigaceae	Caecomyces	Symbiotroph	Symbiotroph	Animal Endosymbiont	Animal Endosymbiont	Probable	NULL	NULL	MF460993.1 Caecomyces sp. JH-2017a strain A small subunit ribosomal RNA gene, partial sequence; internal transcribed spacer 1, 5.8S ribosomal RNA gene, and internal transcribed spacer 2, complete sequence; and large subunit ribosomal RNA gene, partial sequence
Cadophora sp. DSE1049 v1.0	70459101	22766	2.2766	5	2.19626	2	0.878503	4	1.75701	3	1.31775	15	6.58877	8	3.51401	25	10.9813	1.61059	5.60046	3.66667	12.75	Ascomycota	Pezizomycotina	Leotiomycetes	helotiales	Incertae sedis	Cadophora	Symbiotroph	Symbiotroph	Endophyte	Endophyte	Highly Probable	Microfungus	NULL	KY312633.1 Cadophora sp. isolate STEU 8310 internal transcribed spacer 1, partial sequence; 5.8S ribosomal RNA gene, complete sequence; and internal transcribed spacer 2, partial sequence
Caliciopsis orientalis	28171555	8494	0.8494	4	4.70921	1	1.1773	3	3.5319	0	0	5	5.88651	2	2.3546	10	11.773	3.13947	5.00353	2.66667	4.25	Ascomycota	Pezizomycotina	Eurotiomycetes	Coryneliales	Coryneliaceae	Caliciopsis	Pathotroph	Pathotroph	Plant Pathogen	Plant Pathogen	Probable	NULL	NULL	KP881690.1 Caliciopsis orientalis strain CBS 138.64 18S ribosomal RNA gene, partial sequence; internal transcribed spacer 1 and 5.8S ribosomal RNA gene, complete sequence; and internal transcribed spacer 2, partial sequence
Calocera cornea v1.0	33244933	13177	1.3177	3	2.27669	0	0	1	0.758898	0	0	2	1.5178	0	0	0	0	1.01186	0.379449	1.33333	0.5	Basidiomycota	Agaricomycotina	Dacrymycetes	Dacrymycetales	Dacrymycetaceae	Calocera	Saprotroph	Saprotroph	Wood Saprotroph	Wood Saprotroph	Probable	Clavarioid	Brown Rot	KC581302.1 Calocera cornea voucher UBCF23754 18S ribosomal RNA gene, partial sequence; internal transcribed spacer 1, 5.8S ribosomal RNA gene, and internal transcribed spacer 2, complete sequence; and 28S ribosomal RNA gene, partial sequence
Calocera viscosa v1.0	29097227	12378	1.2378	3	2.42365	0	0	1	0.807885	0	0	1	0.807885	0	0	0	0	1.07718	0.201971	1.33333	0.25	Basidiomycota	Agaricomycotina	Dacrymycetes	Dacrymycetales	Dacrymycetaceae	Calocera	Saprotroph	Saprotroph	Wood Saprotroph	Wood Saprotroph	Probable	Clavarioid	Brown Rot	KP454010.1 Calocera viscosa voucher UBC F28396 18S ribosomal RNA gene, partial sequence; internal transcribed spacer 1, 5.8S ribosomal RNA gene, and internal transcribed spacer 2, complete sequence; and 28S ribosomal RNA gene, partial sequence
Caloscypha fulgens ATCC 42695 v1.0	44839139	9203	0.9203	2	2.1732	1	1.0866	2	2.1732	0	0	2	2.1732	0	0	11	11.9526	1.811	3.53146	1.66667	3.25	Ascomycota	Pezizomycotina	Pezizomycetes	Pezizales	Caloscyphaceae	Caloscypha	Pathotroph	Pathotroph	Plant Pathogen	Plant Pathogen	Probable	NULL	NULL	JN043312.1 Caloscypha fulgens strain ASIS21236 18S ribosomal RNA gene, partial sequence; internal transcribed spacer 1, 5.8S ribosomal RNA gene, and internal transcribed spacer 2, complete sequence; and 28S ribosomal RNA gene, partial sequence
Calosphaeria pulchella	37801971	10200	1.02	5	4.90196	1	0.980392	1	0.980392	0	0	3	2.94118	8	7.84314	11	10.7843	2.28758	5.39216	2.33333	5.5	Ascomycota	Pezizomycotina	Sordariomycetes	Calosphaeriales	Calosphaeriaceae	Calosphaeria	Saprotroph	Saprotroph	Undefined Saprotroph	Undefined Saprotroph	Probable	NULL	NULL	KJ396346.1 Calosphaeria pulchella isolate 1702 18S ribosomal RNA gene, partial sequence; internal transcribed spacer 1, 5.8S ribosomal RNA gene, and internal transcribed spacer 2, complete sequence; and 28S ribosomal RNA gene, partial sequence
Cantharellus anzutake C23 v1.0	120173979	16968	1.6968	3	1.76803	1	0.589345	0	0	0	0	0	0	1	0.589345	8	4.71476	0.785793	1.32603	1.33333	2.25	Basidiomycota	Agaricomycotina	Agaricomycetes	Cantharellales	Cantharellaceae	Cantharellus	Symbiotroph	Symbiotroph	Ectomycorrhizal	Ectomycorrhizal	Highly Probable	Cantherelloid	NULL	MH298923.1 Cantharellus sp. voucher MushroomObserver.org/209538 internal transcribed spacer 1, partial sequence; 5.8S ribosomal RNA gene and internal transcribed spacer 2, complete sequence; and large subunit ribosomal RNA gene, partial sequence
Candida albicans SC5314	14282666	6040	0.604	2	3.31126	0	0	6	9.93377	0	0	0	0	0	0	0	0	4.41501	0	2.66667	0	Ascomycota	Saccharomycotina	Saccharomycetes	Saccharomycetales	Saccharomycetaceae	Candida	Pathotroph-Saprotroph-Symbiotroph	Pathotroph	Animal Pathogen-Endosymbiont-Undefined Saprotroph	Animal Pathogen	Probable	Yeast	NULL	EF568101.1 Candida albicans strain WM 231 isolate ISHAM-ITS_ID MITS476 18S ribosomal RNA gene, partial sequence; internal transcribed spacer 1, 5.8S ribosomal RNA gene, and internal transcribed spacer 2, complete sequence; and 28S ribosomal RNA gene, partial sequence
Candida arabinofermentans NRRL YB-2248 v1.0	13234078	5861	0.5861	4	6.82477	0	0	3	5.11858	0	0	2	3.41239	0	0	0	0	3.98112	0.853097	2.33333	0.5	Ascomycota	Saccharomycotina	Saccharomycetes	Saccharomycetales	Saccharomycetaceae	Candida	Pathotroph-Saprotroph-Symbiotroph	Symbiotroph	Animal Pathogen-Endosymbiont-Undefined Saprotroph	Endosymbiont	Probable	Yeast	NULL	FJ196790.1 Candida arabinofermentans strain ATCC MYA-4484 18S ribosomal RNA gene, partial sequence; internal transcribed spacer 1, 5.8S ribosomal RNA gene, and internal transcribed spacer 2, complete sequence; and 26S ribosomal RNA gene, partial sequence
Candida tanzawaensis NRRL Y-17324 v1.0	13136204	5895	0.5895	2	3.39271	0	0	8	13.5708	0	0	1	1.69635	0	0	0	0	5.65451	0.424088	3.33333	0.25	Ascomycota	Saccharomycotina	Saccharomycetes	Saccharomycetales	Saccharomycetaceae	Candida	Pathotroph-Saprotroph-Symbiotroph	Symbiotroph	Animal Pathogen-Endosymbiont-Undefined Saprotroph	Endosymbiont	Probable	Yeast	NULL	GU246253.1 Candida tanzawaensis strain CBS 7422 18S ribosomal RNA gene, partial sequence; internal transcribed spacer 1, 5.8S ribosomal RNA gene, and internal transcribed spacer 2, complete sequence; and 26S ribosomal RNA gene, partial sequence
Candida tenuis NRRL Y-1498 v1.0	10747050	5533	0.5533	4	7.22935	0	0	4	7.22935	0	0	2	3.61468	0	0	0	0	4.81957	0.903669	2.66667	0.5	Ascomycota	Saccharomycotina	Saccharomycetes	Saccharomycetales	Saccharomycetaceae	Candida	Pathotroph-Saprotroph-Symbiotroph	Symbiotroph	Animal Pathogen-Endosymbiont-Undefined Saprotroph	Endosymbiont	Probable	Yeast	NULL	HQ283371.1 Candida tenuis strain CBS 615 18S ribosomal RNA gene, partial sequence; internal transcribed spacer 1, 5.8S ribosomal RNA gene, and internal transcribed spacer 2, complete sequence; and 26S ribosomal RNA gene, partial sequence
Catenaria anguillulae PL171 v2.0	41337528	12804	1.2804	1	0.781006	0	0	0	0	0	0	0	0	0	0	0	0	0.260335	0	0.333333	0	Blastocladiomycota	NA	Blastocladiomycetes	Blastocladiales	Catenariaceae	Catenaria	Saprotroph	Saprotroph	Undefined Saprotroph	Undefined Saprotroph	Probable	Microfungus	NULL	KF700244.1 Catenaria anguillulae isolate CICR-Pra.Warud 18S ribosomal RNA gene, partial sequence; internal transcribed spacer 1, 5.8S ribosomal RNA gene, and internal transcribed spacer 2, complete sequence; and 28S ribosomal RNA gene, partial sequence
Capronia coronata CBS 617.96	25807613	9231	0.9231	6	6.49984	1	1.08331	4	4.33323	0	0	3	3.24992	0	0	1	1.08331	3.97212	1.08331	3.66667	1	Ascomycota	Pezizomycotina	Eurotiomycetes	Chaetothyriales	Herpotrichiellaceae	Capronia	Symbiotroph	Symbiotroph	Endophyte	Endophyte	Highly Probable	Facultative Yeast	NULL	JF747040.1 Capronia coronata strain CBS 617.96 18S ribosomal RNA gene, partial sequence; internal transcribed spacer 1, 5.8S ribosomal RNA gene, and internal transcribed spacer 2, complete sequence; and 28S ribosomal RNA gene, partial sequence
Capronia epimyces CBS 606.96	28889638	10469	1.0469	5	4.77601	1	0.955201	3	2.8656	0	0	1	0.955201	0	0	1	0.955201	2.8656	0.477601	3	0.5	Ascomycota	Pezizomycotina	Eurotiomycetes	Chaetothyriales	Herpotrichiellaceae	Capronia	Symbiotroph	Symbiotroph	Endophyte	Endophyte	Highly Probable	Facultative Yeast	NULL	AY156968.1 Capronia epimyces strain CBS 101541 18S ribosomal RNA gene, partial sequence; internal transcribed spacer 1, 5.8S ribosomal RNA gene, internal transcribed spacer 2, complete sequence; and 28S ribosomal RNA gene, partial sequence
Capronia semiimmersa CBS27337	31616172	11909	1.1909	4	3.3588	2	1.6794	4	3.3588	0	0	1	0.839701	0	0	1	0.839701	2.799	0.419851	3.33333	0.5	Ascomycota	Pezizomycotina	Eurotiomycetes	Chaetothyriales	Herpotrichiellaceae	Capronia	Symbiotroph	Symbiotroph	Endophyte	Endophyte	Highly Probable	Facultative Yeast	NULL	EU833204.1 Capronia semiimmersa strain 3504 18S ribosomal RNA gene and internal transcribed spacer 1, partial sequence
Caulochytrium protostelioides ATCC 52028 single-cell v1.0	10621701	3328	0.3328	0	0	0	0	0	0	0	0	0	0	0	0	0	0	0	0	0	0	Chytridiomycota	NA	Chytridiomycetes	Spizellomycetales	Caulochytriaceae	Caulochytrium	-	-	-	-	-	-	-	NA
Caulochytrium protostelioides ATCC 52028 v1.0	21796879	6168	0.6168	0	0	0	0	0	0	0	0	0	0	0	0	0	0	0	0	0	0	Chytridiomycota	NA	Chytridiomycetes	Spizellomycetales	Caulochytriaceae	Caulochytrium	-	-	-	-	-	-	-	NA
Cephaloascus albidus ATCC 66658 v1.0	15275007	6196	0.6196	3	4.84183	0	0	9	14.5255	0	0	2	3.22789	0	0	0	0	6.45578	0.806972	4	0.5	Ascomycota	Saccharomycotina	Saccharomycetes	Saccharomycetales	Cephaloascaceae	Cephaloascus	Pathotroph-Saprotroph	Saprotroph	Fungal Parasite-Insect Parasite-Wood Saprotroph	Wood Saprotroph	Probable	Yeast	NULL	U39474.1 Cephaloascus albidus 26S ribosomal RNA gene, partial sequence
Cenococcum geophilum 1.58 v2.0	177557160	14748	1.4748	5	3.39029	2	1.35612	2	1.35612	1	0.678058	8	5.42446	2	1.35612	4	2.71223	2.03417	2.54272	3	3.75	Ascomycota	Pezizomycotina	Dothideomycetes	Mytilinidiales	Gloniaceae	Cenococcum	Symbiotroph	Symbiotroph	Ectomycorrhizal	Ectomycorrhizal	Highly Probable	NULL	NULL	DQ179119.1 Cenococcum geophilum isolate Ve-95-12 18S ribosomal RNA gene, partial sequence; internal transcribed spacer 1 and 5.8S ribosomal RNA gene, complete sequence; and internal transcribed spacer 2, partial sequence
Cephaloascus fragrans 12-1022 v1.0	13697830	5717	0.5717	2	3.49834	0	0	9	15.7425	0	0	2	3.49834	0	0	0	0	6.41362	0.874585	3.66667	0.5	Ascomycota	Saccharomycotina	Saccharomycetes	Saccharomycetales	Cephaloascaceae	Cephaloascus	Pathotroph-Saprotroph	Saprotroph	Fungal Parasite-Insect Parasite-Wood Saprotroph	Wood Saprotroph	Probable	Yeast	NULL	U40091.1 Cephaloascus fragrans 26S ribosomal RNA gene, partial sequence
Ceraceosorus guamensis MCA 4658 v1.0	24148100	7822	0.7822	2	2.55689	0	0	1	1.27845	0	0	1	1.27845	0	0	0	0	1.27845	0.319611	1	0.25	Basidiomycota	Ustilaginomycotina	Exobasidiomycetes	Ceraceosorales	Ceraceosoraceae	Ceraceosorus	-	-	-	-	-	-	-	KT984940.1 Ceraceosorus guamensis strain MCA4658 clone 15 18S ribosomal RNA gene, partial sequence; internal transcribed spacer 1 and 5.8S ribosomal RNA gene, complete sequence; and internal transcribed spacer 2, partial sequence
Cercophora caudata CBS 606.72 v1.0	41294634	14552	1.4552	4	2.74876	2	1.37438	2	1.37438	5	3.43595	1	0.687191	11	7.5591	42	28.862	1.83251	10.1361	2.66667	14.75	Ascomycota	Pezizomycotina	Sordariomycetes	Sordariales	Lasiosphaeriaceae	Cercophora	Saprotroph	Saprotroph	Dung Saprotroph	Dung Saprotroph	Highly Probable	NULL	NULL	KR709031.1 Cercophora caudata strain XJPY-1 internal transcribed spacer 1, partial sequence; 5.8S ribosomal RNA gene and internal transcribed spacer 2, complete sequence; and 28S ribosomal RNA gene, partial sequence
Ceratobasidium sp. (anastomosis group I, AG-I) v1.0	58444101	18060	1.806	2	1.10742	1	0.55371	2	1.10742	0	0	2	1.10742	19	10.5205	40	22.1484	0.92285	8.44408	1.66667	15.25	Basidiomycota	Agaricomycotina	Agaricomycetes	Cantharellales	Ceratobasidiaceae	Ceratobasidium	Symbiotroph	Symbiotroph	Ectomycorrhizal	Ectomycorrhizal	Possible	Corticioid	NULL	MG920780.1 Ceratobasidium sp. isolate SPL17107 small subunit ribosomal RNA gene, partial sequence; internal transcribed spacer 1 and 5.8S ribosomal RNA gene, complete sequence; and internal transcribed spacer 2, partial sequence
Cercophora newfieldiana SMH2532-1 v1.0	39838444	14520	1.452	4	2.75482	2	1.37741	2	1.37741	3	2.06612	1	0.688705	9	6.19835	40	27.5482	1.83655	9.12534	2.66667	13.25	Ascomycota	Pezizomycotina	Sordariomycetes	Sordariales	Lasiosphaeriaceae	Cercophora	Saprotroph	Saprotroph	Dung Saprotroph	Dung Saprotroph	Highly Probable	NULL	NULL	KX348040.1 Cercophora sp. SMH 4036 internal transcribed spacer 1, partial sequence; 5.8S ribosomal RNA gene and internal transcribed spacer 2, complete sequence; and 28S ribosomal RNA gene, partial sequence
Cercophora scortea SMH4131-1 v1.0	40165273	11779	1.1779	5	4.24484	1	0.848969	4	3.39587	1	0.848969	1	0.848969	8	6.79175	27	22.9221	2.8299	7.85296	3.33333	9.25	Ascomycota	Pezizomycotina	Sordariomycetes	Sordariales	Lasiosphaeriaceae	Cercophora	Saprotroph	Saprotroph	Dung Saprotroph	Dung Saprotroph	Highly Probable	NULL	NULL	KX348040.1 Cercophora sp. SMH 4036 internal transcribed spacer 1, partial sequence; 5.8S ribosomal RNA gene and internal transcribed spacer 2, complete sequence; and 28S ribosomal RNA gene, partial sequence
Cercospora zeae-maydis v1.0	46606380	12020	1.202	4	3.32779	2	1.66389	2	1.66389	1	0.831947	4	3.32779	1	0.831947	3	2.49584	2.21852	1.87188	2.66667	2.25	Ascomycota	Pezizomycotina	Dothideomycetes	Capnodiales	Mycosphaerellaceae	Cercospora	Pathotroph	Pathotroph	Plant Pathogen	Plant Pathogen	Probable	Microfungus	NULL	KX458032.1 Cercospora zeae-maydis 18S ribosomal RNA gene, partial sequence; internal transcribed spacer 1, 5.8S ribosomal RNA gene, and internal transcribed spacer 2, complete sequence; and 28S ribosomal RNA gene, partial sequence
Cerinomyces ceraceus ATCC 56525 v1.0	33200339	13489	1.3489	3	2.22403	0	0	1	0.741345	0	0	1	0.741345	0	0	0	0	0.98846	0.185336	1.33333	0.25	Basidiomycota	Agaricomycotina	Dacrymycetes	Dacrymycetales	Cerinomycetaceae	Cerinomyces	Saprotroph	Saprotroph	Wood Saprotroph	Wood Saprotroph	Probable	Clavarioid	Brown Rot	AB712442.1 Cerinomyces ceraceus genes for ITS1, 5.8S rRNA, ITS2, partial and complete sequence
Ceriporiopsis (Gelatoporia) subvermispora B	38969816	12125	1.2125	2	1.64948	1	0.824742	0	0	17	14.0206	3	2.47423	3	2.47423	9	7.42268	0.824742	6.59794	1	8	Basidiomycota	Agaricomycotina	Agaricomycetes	Polyporales	Phanerochaetaceae	Ceriporiopsis	Saprotroph	Saprotroph	Wood Saprotroph	Wood Saprotroph	Highly Probable	Corticioid	White Rot	FJ713106.1 Ceriporiopsis subvermispora strain FP-90031 18S ribosomal RNA gene, partial sequence; internal transcribed spacer 1, 5.8S ribosomal RNA gene, and internal transcribed spacer 2, complete sequence; and 28S ribosomal RNA gene, partial sequence
Cerrena unicolor v1.1	36004620	12966	1.2966	2	1.5425	1	0.771248	0	0	19	14.6537	7	5.39874	4	3.08499	17	13.1112	0.771248	9.06216	1	11.75	Basidiomycota	Agaricomycotina	Agaricomycetes	Polyporales	Cerrenaceae	Cerrena	Saprotroph	Saprotroph	Wood Saprotroph	Wood Saprotroph	Highly Probable	NULL	White Rot	JQ686830.1 Cerrena unicolor strain OBCC 5005 internal transcribed spacer 1, partial sequence; 5.8S ribosomal RNA gene and internal transcribed spacer 2, complete sequence; and 28S ribosomal RNA gene, partial sequence
Chionosphaera apobasidialis 52639 v1.0	21830827	9875	0.9875	4	4.05063	0	0	0	0	0	0	2	2.02532	0	0	4	4.05063	1.35021	1.51899	1.33333	1.5	Basidiomycota	Pucciniomycotina	Agaricostilbomycetes	Agaricostilbales	Chionosphaeraceae	Chionosphaera	-	-	-	-	-	-	-	DQ911611.1 Chionosphaera apobasidialis isolate AFTOL-ID 1762 internal transcribed spacer 1, 5.8S ribosomal RNA gene, and internal transcribed spacer 2, complete sequence
Chaetomium globosum v1.0	34886939	11124	1.1124	2	1.79791	0	0	1	0.898957	0	0	2	1.79791	8	7.19166	25	22.4739	0.898957	7.86588	1	8.75	Ascomycota	Pezizomycotina	Sordariomycetes	Sordariales	Chaetomiaceae	Chaetomium	Pathotroph-Saprotroph-Symbiotroph	Saprotroph	Dung Saprotroph-Endophyte-Wood Saprotroph	Wood Saprotroph	Highly Probable	NULL	Soft Rot	DQ336707.1 Chaetomium globosum 18S ribosomal RNA gene, partial sequence; internal transcribed spacer 1, 5.8S ribosomal RNA gene, and internal transcribed spacer 2, complete sequence; and 28S ribosomal RNA gene, partial sequence
Chaetosphaeria innumera	37690963	11496	1.1496	5	4.34934	1	0.869868	1	0.869868	2	1.73974	2	1.73974	5	4.34934	19	16.5275	2.02969	6.08907	2.33333	7	Ascomycota	Pezizomycotina	Sordariomycetes	Chaetosphaeriales	Chaetosphaeriaceae	Chaetosphaeria	Saprotroph-Symbiotroph	Saprotroph	Endophyte-Litter Saprotroph-Wood Saprotroph	Litter Saprotroph	Probable	NULL	NULL	AF178551.1 Chaetosphaeria innumera strain MR 1175 internal transcribed spacer 1, partial sequence; 5.8S ribosomal RNA gene and internal transcribed spacer 2, complete sequence; and 28S ribosomal RNA gene, partial sequence
Chalara longipes BDJ v1.0	52432785	19765	1.9765	6	3.03567	2	1.01189	9	4.5535	2	1.01189	7	3.54161	10	5.05945	25	12.6486	2.86702	5.56539	5.66667	11	Ascomycota	Pezizomycotina	Leotiomycetes	Helotiales	Helotiaceae	Chalara	Pathotroph-Saprotroph-Symbiotroph	Saprotroph	Endophyte-Plant Pathogen-Wood Saprotroph	Wood Saprotroph	Probable	NULL	Soft Rot	FR667219.1 Chalara longipes ITS1, 5.8S rRNA gene, ITS2 and 28S rRNA gene (partial), strain CBS 411.76
Chionosphaera cuniculicola CBS10063 v1.0	14160267	7187	0.7187	3	4.1742	0	0	0	0	0	0	0	0	0	0	5	6.95701	1.3914	1.73925	1	1.25	Basidiomycota	Pucciniomycotina	Agaricostilbomycetes	Agaricostilbales	Chionosphaeraceae	Chionosphaera	-	-	-	-	-	-	-	KJ778641.1 Chionosphaera cuniculicola strain CBS 10065 18S ribosomal RNA gene, partial sequence; internal transcribed spacer 1, 5.8S ribosomal RNA gene, and internal transcribed spacer 2, complete sequence; and 26S ribosomal RNA gene, partial sequence
Choiromyces venosus 120613-1 v1.0	126035033	17986	1.7986	3	1.66796	2	1.11198	1	0.555988	0	0	5	2.77994	0	0	15	8.33982	1.11198	2.77994	2	5	Ascomycota	Pezizomycotina	Pezizomycetes	Pezizales	Tuberaceae	Choiromyces	Symbiotroph	Symbiotroph	Ectomycorrhizal	Ectomycorrhizal	Highly Probable	Gasteroid	Hypogeous	JF300147.1 Choiromyces venosus voucher AH38904 18S ribosomal RNA gene, partial sequence; internal transcribed spacer 1, 5.8S ribosomal RNA gene, and internal transcribed spacer 2, complete sequence; and 28S ribosomal RNA gene, partial sequence
Chytridium lagenaria Arg66 v1.0	42380874	14275	1.4275	0	0	0	0	0	0	0	0	4	2.8021	0	0	3	2.10158	0	1.22592	0	1.75	Chytridiomycota	NA	Chytridiomycetes	Chytridiales	Chytridiaceae	Chytridium	Pathotroph	Pathotroph	Plant Pathogen	Plant Pathogen	Probable	NULL	NULL	FJ822972.1 Chytridium lagenaria isolate ARG 066 internal transcribed spacer 1, partial sequence; 5.8S ribosomal RNA gene and internal transcribed spacer 2, complete sequence; and 28S ribosomal RNA gene, partial sequence
Circinella umbellata NRRL1351 v1.0	51270100	14693	1.4693	4	2.72238	2	1.36119	0	0	0	0	0	0	0	0	0	0	1.36119	0	2	0		Mucormycotina	Mucormycetes	Mucorales	Lichtheimiaceae	Circinella	Saprotroph	Saprotroph	Undefined Saprotroph	Undefined Saprotroph	Probable	NULL	NULL	KF805770.1 Circinella umbellata strain CYG1000211 internal transcribed spacer 1, partial sequence; 5.8S ribosomal RNA gene, complete sequence; and internal transcribed spacer 2, partial sequence
Chytriomyces sp. MP 71 v1.0	36383760	16054	1.6054	10	6.22898	0	0	0	0	1	0.622898	6	3.73739	5	3.11449	0	0	2.07633	1.86869	3.33333	3	Chytridiomycota	NA	Chytridiomycetes	Chytridiales	Chytriomycetaceae	Chytriomyces	-	-	-	-	-	-	-	DQ536498.1 Chytriomyces sp. WB235A isolate AFTOL-ID 1536 internal transcribed spacer 1, 5.8S ribosomal RNA gene, and internal transcribed spacer 2, complete sequence
Cladonia grayi Cgr/DA2myc/ss v2.0	34622149	11389	1.1389	4	3.51216	2	1.75608	1	0.87804	0	0	0	0	0	0	1	0.87804	2.04876	0.21951	2.33333	0.25	Ascomycota	Pezizomycotina	Lecanoromycetes	Lecanorales	Cladoniaceae	Cladonia	Symbiotroph	Symbiotroph	Lichenized	Lichenized	Highly Probable	Thallus	NULL	AF455226.1 Cladonia grayi internal transcribed spacer 1, 5.8S ribosomal RNA gene, and internal transcribed spacer 2, complete sequence
Cladophialophora bantiana CBS 173.52	36722552	12762	1.2762	4	3.1343	1	0.783576	4	3.1343	0	0	2	1.56715	0	0	0	0	2.35073	0.391788	3	0.5	Ascomycota	Pezizomycotina	Eurotiomycetes	Chaetothyriomycetidae	Herpotrichiellaceae	Cladophialophora	Saprotroph	Saprotroph	Undefined Saprotroph	Undefined Saprotroph	Probable	Facultative Yeast	NULL	GQ258793.1 Cladophialophora bantiana strain 1394 18S ribosomal RNA gene, partial sequence; internal transcribed spacer 1, 5.8S ribosomal RNA gene, and internal transcribed spacer 2, complete sequence; and 26S ribosomal RNA gene, partial sequence
Cladophialophora carrionii CBS 160.54	28991111	10373	1.0373	4	3.85617	1	0.964041	3	2.89212	0	0	1	0.964041	0	0	1	0.964041	2.57078	0.482021	2.66667	0.5	Ascomycota	Pezizomycotina	Eurotiomycetes	Chaetothyriomycetidae	Herpotrichiellaceae	Cladophialophora	Saprotroph	Saprotroph	Undefined Saprotroph	Undefined Saprotroph	Probable	Facultative Yeast	NULL	EU137294.2 Cladophialophora carrionii strain CBS 857.96 isolate ISHAM-ITS_ID MITS1153 18S ribosomal RNA gene, partial sequence; internal transcribed spacer 1, 5.8S ribosomal RNA gene, and internal transcribed spacer 2, complete sequence; and 28S ribosomal RNA gene, partial sequence
Cladophialophora immunda CBS83496	43029152	14033	1.4033	4	2.85042	2	1.42521	7	4.98824	0	0	1	0.712606	0	0	0	0	3.08796	0.178152	4.33333	0.25	Ascomycota	Pezizomycotina	Eurotiomycetes	Chaetothyriomycetidae	Herpotrichiellaceae	Cladophialophora	Saprotroph	Saprotroph	Undefined Saprotroph	Undefined Saprotroph	Probable	Facultative Yeast	NULL	FJ385272.2 Cladophialophora immunda strain CBS 102237 isolate ISHAM-ITS_ID MITS1157 18S ribosomal RNA gene, partial sequence; internal transcribed spacer 1, 5.8S ribosomal RNA gene, and internal transcribed spacer 2, complete sequence; and 28S ribosomal RNA gene, partial sequence
Cladophialophora psammophila CBS 110553	39420127	13421	1.3421	4	2.9804	1	0.745101	4	2.9804	0	0	2	1.4902	0	0	0	0	2.2353	0.37255	3	0.5	Ascomycota	Pezizomycotina	Eurotiomycetes	Chaetothyriomycetidae	Herpotrichiellaceae	Cladophialophora	Saprotroph	Saprotroph	Undefined Saprotroph	Undefined Saprotroph	Probable	Facultative Yeast	NULL	AY857517.1 Cladophialophora psammophila strain CBS 110553 18S ribosomal RNA gene, partial sequence; internal transcribed spacer 1, 5.8S ribosomal RNA gene, and internal transcribed spacer 2, complete sequence; and 28S ribosomal RNA gene, partial sequence
Cladophialophora yegresii CBS 114405	27898422	10118	1.0118	5	4.94169	1	0.988338	3	2.96501	0	0	1	0.988338	0	0	1	0.988338	2.96501	0.494169	3	0.5	Ascomycota	Pezizomycotina	Eurotiomycetes	Chaetothyriomycetidae	Herpotrichiellaceae	Cladophialophora	Saprotroph	Saprotroph	Undefined Saprotroph	Undefined Saprotroph	Probable	Facultative Yeast	NULL	EU137324.1 Cladophialophora yegresii strain CBS 114407 18S ribosomal RNA gene, partial sequence; internal transcribed spacer 1, 5.8S ribosomal RNA gene, and internal transcribed spacer 2, complete sequence; and 28S ribosomal RNA gene, partial sequence
Cladorrhinum bulbillosum DJ3 v1.0	39735607	12786	1.2786	4	3.12842	0	0	2	1.56421	2	1.56421	1	0.782105	6	4.69263	37	28.9379	1.56421	8.99421	2	11.5	Ascomycota	Pezizomycotina	Sordariomycetes	Sordariales	Lasiosphaeriaceae	Cladorrhinum	Pathotroph-Saprotroph-Symbiotroph	Saprotroph	Animal Pathogen-Dung Saprotroph-Endophyte-Plant Saprotroph-Soil Saprotroph-Wood Saprotroph	Wood Saprotroph	Probable	Microfungus	Soft Rot	KC254016.1 Cladorrhinum bulbillosum strain UOA/HCPF 11454 isolate ISHAM-ITS_ID MITS1162 18S ribosomal RNA gene, partial sequence; internal transcribed spacer 1, 5.8S ribosomal RNA gene, and internal transcribed spacer 2, complete sequence; and 28S ribosomal RNA gene, partial sequence
Clathrospora elynae CBS 161.51 v1.0	37388950	13617	1.3617	3	2.20313	1	0.734376	1	0.734376	4	2.9375	4	2.9375	3	2.20313	26	19.0938	1.22396	6.79298	1.66667	9.25	Ascomycota	Pezizomycotina	Dothideomycetes	Pleosporales	Diademaceae	Clathrospora	Pathotroph	Pathotroph	Plant Pathogen	Plant Pathogen	Probable	NULL	NULL	KC584628.1 Clathrospora elynae strain CBS 161.51 18S ribosomal RNA gene, partial sequence
Cladosporium fulvum v1.0	61113266	14127	1.4127	3	2.12359	1	0.707864	2	1.41573	1	0.707864	4	2.83146	2	1.41573	2	1.41573	1.41573	1.59269	2	2.25	Ascomycota	Pezizomycotina	Dothideomycetes	Capnodiales	Davidiellaceae	Cladosporium	Pathotroph	Pathotroph	Plant Pathogen	Plant Pathogen	Probable	Microfungus	NULL	AF393700.3 Cladosporium fulvum strain ATCC 44962 18S ribosomal RNA gene, partial sequence; internal transcribed spacer 1, 5.8S ribosomal RNA gene and internal transcribed spacer 2, complete sequence; and 28S ribosomal RNA gene, partial sequence
Cladosporium sphaerospermum UM 843	26690478	8807	0.8807	2	2.27092	2	2.27092	2	2.27092	3	3.40638	4	4.54184	2	2.27092	10	11.3546	2.27092	5.39344	2	4.75	Ascomycota	Pezizomycotina	Dothideomycetes	Capnodiales	Davidiellaceae	Cladosporium	Symbiotroph	Symbiotroph	Endophyte	Endophyte	Highly Probable	Microfungus		EF568046.1 Cladosporium sphaerospermum strain WM 05.10 isolate ISHAM-ITS_ID MITS1166 18S ribosomal RNA gene, partial sequence; internal transcribed spacer 1, 5.8S ribosomal RNA gene, and internal transcribed spacer 2, complete sequence; and 28S ribosomal RNA gene, partial sequence
Clavicorona pyxidata HHB10654 v1.0	37987417	15130	1.513	2	1.32188	0	0	0	0	8	5.28751	4	2.64375	2	1.32188	11	7.27032	0.440626	4.13087	0.666667	6.25	Basidiomycota	Agaricomycotina	Agaricomycetes	Russulales	Auriscalpiaceae	Clavicorona	Saprotroph	Saprotroph	Undefined Saprotroph	Undefined Saprotroph	Probable	Clavarioid	White Rot	AF506380.1 Clavicorona pyxidata 5.8S ribosomal RNA gene, partial sequence; internal transcribed spacer 2, complete sequence; and 28S ribosomal RNA gene, partial sequence
Climacocystis borealis CliBor001 v1.0	51880721	13422	1.3422	2	1.49009	1	0.745045	0	0	13	9.68559	3	2.23514	5	3.72523	16	11.9207	0.745045	6.89167	1	9.25	Basidiomycota	Agaricomycotina	Agaricomycetes	Polyporales	Fomitopsidaceae	Climacocystis	Saprotroph	Saprotroph	Wood Saprotroph	Wood Saprotroph	Highly Probable	Polyporoid	White Rot	MH071127.1 Climacocystis borealis voucher JLF3443 internal transcribed spacer 1, partial sequence; 5.8S ribosomal RNA gene, complete sequence; and internal transcribed spacer 2, partial sequence
Clavispora lusitaniae ATCC 42720	12114892	5936	0.5936	4	6.73854	0	0	4	6.73854	0	0	0	0	0	0	0	0	4.49236	0	2.66667	0	Ascomycota	Saccharomycotina	Saccharomycetes	Saccharomycetales	Saccharomycetaceae	Clavispora	Pathotroph	Pathotroph	Animal Pathogen	Animal Pathogen	Probable	NULL	NULL	AY321464.1 Clavispora lusitaniae strain CBS 6936 18S ribosomal RNA gene, partial sequence; internal transcribed spacer 1, 5.8S ribosomal RNA gene and internal transcribed spacer 2, complete sequence; and 28S ribosomal RNA gene, partial sequence
Clavulina sp. PMI_390 v1.0	41635769	15452	1.5452	3	1.9415	0	0	0	0	0	0	1	0.647165	5	3.23583	0	0	0.647165	0.970748	1	1.5	Basidiomycota	Agaricomycotina	Agaricomycetes	Cantharellales	Clavulinaceae	Clavulina	Symbiotroph	Symbiotroph	Ectomycorrhizal	Ectomycorrhizal	Highly Probable	Clavarioid		MH281851.1 Clavulina sp. voucher FLAS-F-60548 internal transcribed spacer 1, partial sequence; 5.8S ribosomal RNA gene and internal transcribed spacer 2, complete sequence; and large subunit ribosomal RNA gene, partial sequence
Clohesyomyces aquaticus v1.0	49677730	15810	1.581	4	2.53004	2	1.26502	3	1.89753	6	3.79507	2	1.26502	9	5.6926	38	24.0354	1.89753	8.69703	3	13.75	Ascomycota	Pezizomycotina	Dothideomycetes	Pleosporales	Pleosporomycetidae	Clohesyomyces	-	-	-	-	-	-	-	KR091830.1 Clohesyomyces aquaticus isolate R2ZL02 internal transcribed spacer 1, partial sequence; 5.8S ribosomal RNA gene and internal transcribed spacer 2, complete sequence; and 28S ribosomal RNA gene, partial sequence
Clitocybe gibba IJFM A808 v1.0	65973163	19049	1.9049	2	1.04992	0	0	0	0	11	5.77458	3	1.57489	7	3.67473	18	9.44931	0.349975	5.11838	0.666667	9.75	Basidiomycota	Agaricomycotina	Agaricomycetes	Agaricales	Tricholomataceae	Clitocybe	Saprotroph	Saprotroph	Undefined Saprotroph	Undefined Saprotroph	Probable	NULL	NULL	DQ490635.1 Infundibulicybe gibba isolate AFTOL-ID 1508 internal transcribed spacer 1, 5.8S ribosomal RNA gene, and internal transcribed spacer 2, complete sequence
Cochliobolus heterostrophus C5 v2.0	36456735	13336	1.3336	4	2.9994	1	0.74985	1	0.74985	5	3.74925	5	3.74925	6	4.4991	24	17.9964	1.4997	7.4985	2	10	Ascomycota	Pezizomycotina	Dothideomycetes	Pleosporales	Pleosporaceae	Cochliobolus	Pathotroph	Pathotroph	Plant Pathogen	Plant Pathogen	Probable	NULL	NULL	GQ870276.1 Cochliobolus heterostrophus isolate SH01 18S ribosomal RNA gene, partial sequence; internal transcribed spacer 1, 5.8S ribosomal RNA gene, and internal transcribed spacer 2, complete sequence; and 28S ribosomal RNA gene, partial sequence
Clonostachys rosea CBS125111 v1.0	52435476	18639	1.8639	4	2.14604	0	0	2	1.07302	1	0.536509	11	5.9016	6	3.21906	27	14.4858	1.07302	6.03573	2	11.25	Ascomycota	Pezizomycotina	Sordariomycetes	Hypocreales	Bionectriaceae	Clonostachys	Pathotroph	Pathotroph	Plant Pathogen	Plant Pathogen	Probable	NULL	NULL	JF817350.1 Clonostachys rosea strain CanS-87 18S ribosomal RNA gene, partial sequence; internal transcribed spacer 1, 5.8S ribosomal RNA gene, and internal transcribed spacer 2, complete sequence; and 28S ribosomal RNA gene, partial sequence
Coccidioides immitis RS	28947925	9910	0.991	2	2.01816	0	0	3	3.02725	0	0	2	2.01816	0	0	0	0	1.6818	0.504541	1.66667	0.5	Ascomycota	Pezizomycotina	Eurotiomycetes	Onygenales	Onygenaceae	Coccidioides	Pathotroph-Saprotroph	Pathotroph	Animal Pathogen-Soil Saprotroph	Animal Pathogen	Highly Probable	Facultative Yeast	NULL	KF386159.1 Coccidioides immitis clone SS06RH-N2EC.C3 internal transcribed spacer 1, partial sequence; 5.8S ribosomal RNA gene, complete sequence; and internal transcribed spacer 2, partial sequence
Coccodinium bartschii CBS 121709 v1.0	28268635	9532	0.9532	3	3.14729	1	1.0491	3	3.14729	0	0	1	1.0491	0	0	2	2.0982	2.44789	0.786823	2.33333	0.75	Ascomycota	Pezizomycotina	Lecanoromycetes	Incertae sedis	Coccodiniaceae	Coccodinium	Pathotroph	Pathotroph	Plant Pathogen	Plant Pathogen	Probable	NULL	NULL	EU019265.1 Coccodinium bartschii strain CPC 13861 18S ribosomal RNA gene, partial sequence; internal transcribed spacer 1, 5.8S ribosomal RNA gene, and internal transcribed spacer 2, complete sequence; and 28S ribosomal RNA gene, partial sequence
Coccomyces strobi CBS 202.91 v1.0	32666196	11537	1.1537	4	3.46711	1	0.866776	2	1.73355	2	1.73355	3	2.60033	4	3.46711	6	5.20066	2.02248	3.25041	2.33333	3.75	Ascomycota	Pezizomycotina	Leotiomycetes	Rhytismatales	Rhytismataceae	Coccomyces	Pathotroph	Pathotroph	Plant Pathogen	Plant Pathogen	Probable	NULL	NULL	KY588800.1 Coccomyces sp. clone G-cla1-ITS2_OTU-0-034_217 internal transcribed spacer 2 and large subunit ribosomal RNA gene, partial sequence
Cochliobolus carbonum 26-R-13 v1.0	31267936	12857	1.2857	4	3.11115	1	0.777786	1	0.777786	5	3.88893	5	3.88893	7	5.4445	23	17.8891	1.55557	7.77786	2	10	Ascomycota	Pezizomycotina	Dothideomycetes	Pleosporales	Pleosporaceae	Cochliobolus	Pathotroph	Pathotroph	Plant Pathogen	Plant Pathogen	Probable	NULL	NULL	AF158110.1 Cochliobolus carbonum internal transcribed spacer 1, 5.8S ribosomal RNA gene, and internal transcribed spacer 2, complete sequence
Cochliobolus heterostrophus C4 v1.0	32929167	12720	1.272	4	3.14465	1	0.786164	1	0.786164	5	3.93082	5	3.93082	6	4.71698	24	18.8679	1.57233	7.86164	2	10	Ascomycota	Pezizomycotina	Dothideomycetes	Pleosporales	Pleosporaceae	Cochliobolus	Pathotroph	Pathotroph	Plant Pathogen	Plant Pathogen	Probable	NULL	NULL	GQ870276.1 Cochliobolus heterostrophus isolate SH01 18S ribosomal RNA gene, partial sequence; internal transcribed spacer 1, 5.8S ribosomal RNA gene, and internal transcribed spacer 2, complete sequence; and 28S ribosomal RNA gene, partial sequence
Coemansia reversa NRRL 1564 v1.0	21838014	7347	0.7347	2	2.7222	0	0	0	0	0	0	0	0	0	0	8	10.8888	0.9074	2.7222	0.666667	2		Mucormycotina	Mucormycetes	Kickxellales	Kickxellaceae	Coemansia	Saprotroph	Saprotroph	Undefined Saprotroph	Undefined Saprotroph	Probable	NULL	NULL	AY997039.1 Coemansia reversa isolate AFTOL-ID 140 internal transcribed spacer 1, partial sequence; 5.8S ribosomal RNA gene, complete sequence; and internal transcribed spacer 2, partial sequence
Cochliobolus lunatus m118 v2.0	31171894	12131	1.2131	4	3.29734	1	0.824334	1	0.824334	5	4.12167	5	4.12167	5	4.12167	25	20.6084	1.64867	8.24334	2	10	Ascomycota	Pezizomycotina	Dothideomycetes	Pleosporales	Pleosporaceae	Cochliobolus	Pathotroph	Pathotroph	Plant Pathogen	Plant Pathogen	Probable	NULL	NULL	JN107740.1 Cochliobolus lunatus isolate Cs-1C 18S ribosomal RNA gene, partial sequence; internal transcribed spacer 1, 5.8S ribosomal RNA gene, and internal transcribed spacer 2, complete sequence; and 28S ribosomal RNA gene, partial sequence
Cochliobolus miyabeanus ATCC 44560 v1.0	31362097	12007	1.2007	4	3.33139	1	0.832848	1	0.832848	5	4.16424	5	4.16424	7	5.82993	24	19.9883	1.6657	8.53669	2	10.25	Ascomycota	Pezizomycotina	Dothideomycetes	Pleosporales	Pleosporaceae	Cochliobolus	Pathotroph	Pathotroph	Plant Pathogen	Plant Pathogen	Probable	NULL	NULL	JN943398.1 Cochliobolus miyabeanus strain NBRC 9633 internal transcribed spacer 1, partial sequence; 5.8S ribosomal RNA gene, complete sequence; and internal transcribed spacer 2, partial sequence
Cochliobolus sativus ND90Pr v1.0	34417436	12250	1.225	4	3.26531	1	0.816327	1	0.816327	4	3.26531	5	4.08163	7	5.71429	23	18.7755	1.63265	7.95918	2	9.75	Ascomycota	Pezizomycotina	Dothideomycetes	Pleosporales	Pleosporaceae	Cochliobolus	Pathotroph	Pathotroph	Plant Pathogen	Plant Pathogen	Probable	NULL	NULL	KC354580.1 Cochliobolus sativus strain 22_2 18S ribosomal RNA gene, partial sequence; internal transcribed spacer 1, 5.8S ribosomal RNA gene, and internal transcribed spacer 2, complete sequence; and 28S ribosomal RNA gene, partial sequence
Cochliobolus victoriae FI3 v1.0	32829575	12894	1.2894	4	3.10222	4	3.10222	1	0.775555	5	3.87777	5	3.87777	7	5.42888	23	17.8378	2.32666	7.75555	3	10	Ascomycota	Pezizomycotina	Dothideomycetes	Pleosporales	Pleosporaceae	Cochliobolus	Pathotroph	Pathotroph	Plant Pathogen	Plant Pathogen	Probable	NULL	NULL	AF158109.1 Cochliobolus victoriae internal transcribed spacer 1, 5.8S ribosomal RNA gene, and internal transcribed spacer 2, complete sequence
Coemansia spiralis RSA 1278 v1.0	18931979	7247	0.7247	2	2.75976	0	0	0	0	0	0	0	0	0	0	7	9.65917	0.919921	2.41479	0.666667	1.75		Mucormycotina	Mucormycetes	Kickxellales	Kickxellaceae	Coemansia	Saprotroph	Saprotroph	Undefined Saprotroph	Undefined Saprotroph	Probable	NULL	NULL	KC286510.1 Coemansia sp. JLT-2013b strain NTUS6C01 18S ribosomal RNA gene, partial sequence; internal transcribed spacer 1, 5.8S ribosomal RNA gene, and internal transcribed spacer 2, complete sequence; and 28S ribosomal RNA gene, partial sequence
Cokeromyces recurvatus NRRL 2243 v1.0	28120762	10916	1.0916	3	2.74826	0	0	0	0	0	0	0	0	0	0	0	0	0.916086	0	1	0		Mucormycotina	Mucormycetes	Mucorales	Mucoraceae	Cokeromyces	Saprotroph	Saprotroph	Undefined Saprotroph	Undefined Saprotroph	Probable	NULL	NULL	JN206245.1 Cokeromyces recurvatus strain CBS 168.59 18S ribosomal RNA gene, partial sequence; internal transcribed spacer 1, 5.8S ribosomal RNA gene, and internal transcribed spacer 2, complete sequence; and 28S ribosomal RNA gene, partial sequence
Conidiobolus coronatus NRRL28638 v1.0	39903661	10635	1.0635	1	0.940291	0	0	0	0	0	0	6	5.64175	0	0	0	0	0.31343	1.41044	0.333333	1.5		Mucormycotina	Entomophthoromycotina	Entomophtorales	Ancylistaceae	Conidiobolus	Pathotroph	Pathotroph	Animal Pathogen	Animal Pathogen	Probable	NULL	NULL	JN943011.1 Conidiobolus coronatus strain FSU 784 internal transcribed spacer 1, partial sequence; 5.8S ribosomal RNA gene, complete sequence; and internal transcribed spacer 2, partial sequence
Colletotrichum acutatum CBS 112980 v2.0	49057477	15036	1.5036	4	2.66028	1	0.66507	3	1.99521	5	3.32535	4	2.66028	5	3.32535	27	17.9569	1.77352	6.81697	2.66667	10.25	Ascomycota	Pezizomycotina	Sordariomycetes	Glomerellales	Glomerellaceae	Colletotrichum	Pathotroph-Symbiotroph	Pathotroph	Endophyte-Plant Pathogen	Plant Pathogen	Probable	Microfungus	NULL	AF090853.1 Colletotrichum acutatum 18S ribosomal RNA gene, partial sequence; internal transcribed spacer 1, 5.8S ribosomal RNA gene and internal transcribed spacer 2, complete sequence; and 28S ribosomal RNA gene, partial sequence
Colletotrichum caudatum CBS131602 v1.0	44202764	15294	1.5294	4	2.6154	1	0.653851	2	1.3077	5	3.26926	2	1.3077	6	3.92311	26	17.0001	1.52565	6.37505	2.33333	9.75	Ascomycota	Pezizomycotina	Sordariomycetes	Glomerellales	Glomerellaceae	Colletotrichum	Pathotroph-Symbiotroph	Pathotroph	Endophyte-Plant Pathogen	Plant Pathogen	Probable	Microfungus	NULL	JF437057.1 Colletotrichum caudatum isolate Cc81NY-08 internal transcribed spacer 1, partial sequence; 5.8S ribosomal RNA gene and internal transcribed spacer 2, complete sequence; and 28S ribosomal RNA gene, partial sequence
Colletotrichum cereale CBS 129662 v1.0	52150039	16412	1.6412	4	2.43724	1	0.60931	1	0.60931	5	3.04655	2	1.21862	6	3.65586	28	17.0607	1.21862	6.24543	2	10.25	Ascomycota	Pezizomycotina	Sordariomycetes	Glomerellales	Glomerellaceae	Colletotrichum	Pathotroph-Symbiotroph	Pathotroph	Endophyte-Plant Pathogen	Plant Pathogen	Probable	Microfungus	NULL	DQ126193.1 Colletotrichum cereale strain NJ-CA1C internal transcribed spacer 1, partial sequence; 5.8S ribosomal RNA gene, complete sequence; and internal transcribed spacer 2, partial sequence
Colletotrichum eremochloae CBS129661 v1.0	47210890	15169	1.5169	4	2.63696	1	0.659239	2	1.31848	5	3.2962	2	1.31848	7	4.61467	26	17.1402	1.53822	6.59239	2.33333	10	Ascomycota	Pezizomycotina	Sordariomycetes	Glomerellales	Glomerellaceae	Colletotrichum	Pathotroph-Symbiotroph	Pathotroph	Endophyte-Plant Pathogen	Plant Pathogen	Probable	Microfungus	NULL	JX519220.1 Colletotrichum eremochloae culture-collection CBS:129661 18S ribosomal RNA gene, partial sequence; internal transcribed spacer 1, 5.8S ribosomal RNA gene, and internal transcribed spacer 2, complete sequence; and 28S ribosomal RNA gene, partial sequence
Colletotrichum falcatum MAFF306170 v1.0	49085377	15619	1.5619	4	2.56098	1	0.640246	2	1.28049	5	3.20123	2	1.28049	6	3.84148	24	15.3659	1.49391	5.92227	2.33333	9.25	Ascomycota	Pezizomycotina	Sordariomycetes	Glomerellales	Glomerellaceae	Colletotrichum	Pathotroph-Symbiotroph	Pathotroph	Endophyte-Plant Pathogen	Plant Pathogen	Probable	Microfungus	NULL	KU933924.1 Colletotrichum falcatum strain LC03 18S ribosomal RNA gene, partial sequence; internal transcribed spacer 1, 5.8S ribosomal RNA gene, and internal transcribed spacer 2, complete sequence; and 28S ribosomal RNA gene, partial sequence
Colletotrichum fioriniae PJ7	49002765	13759	1.3759	4	2.90719	1	0.726797	2	1.45359	5	3.63399	4	2.90719	7	5.08758	26	18.8967	1.69586	7.63137	2.33333	10.5	Ascomycota	Pezizomycotina	Sordariomycetes	Glomerellales	Glomerellaceae	Colletotrichum	Pathotroph-Symbiotroph	Pathotroph	Endophyte-Plant Pathogen	Plant Pathogen	Probable	Microfungus	NULL	KP940465.1 Colletotrichum fioriniae strain OH_Cf4 18S ribosomal RNA gene, partial sequence; internal transcribed spacer 1 and 5.8S ribosomal RNA gene, complete sequence; and internal transcribed spacer 2, partial sequence
Colletotrichum godetiae CBS 193.32 v1.0	51652851	16071	1.6071	4	2.48896	1	0.622239	1	0.622239	4	2.48896	4	2.48896	7	4.35567	28	17.4227	1.24448	6.68907	2	10.75	Ascomycota	Pezizomycotina	Sordariomycetes	Glomerellales	Glomerellaceae	Colletotrichum	Pathotroph-Symbiotroph	Pathotroph	Endophyte-Plant Pathogen	Plant Pathogen	Probable	Microfungus	NULL	MF680424.1 Colletotrichum godetiae strain 3830 gene, partial sequence; internal transcribed spacer 1, gene, and internal transcribed spacer 2, complete sequence; and gene, partial sequence
Colletotrichum graminicola M1.001	51604658	12006	1.2006	4	3.33167	1	0.832917	2	1.66583	5	4.16458	3	2.49875	6	4.9975	26	21.6558	1.94347	8.32917	2.33333	10	Ascomycota	Pezizomycotina	Sordariomycetes	Glomerellales	Glomerellaceae	Colletotrichum	Pathotroph-Symbiotroph	Pathotroph	Endophyte-Plant Pathogen	Plant Pathogen	Probable	Microfungus	NULL	AF059676.1 Colletotrichum graminicola 18S ribosomal RNA gene, partial sequence; internal transcribed spacer 1, 5.8S ribosomal RNA gene and internal transcribed spacer 2, complete sequence; and 28S ribosomal RNA gene, partial sequence
Colletotrichum higginsianum IMI 349063	50716103	14651	1.4651	4	2.73019	1	0.682547	2	1.36509	6	4.09528	2	1.36509	8	5.46038	26	17.7462	1.59261	7.16675	2.33333	10.5	Ascomycota	Pezizomycotina	Sordariomycetes	Glomerellales	Glomerellaceae	Colletotrichum	Pathotroph-Symbiotroph	Pathotroph	Endophyte-Plant Pathogen	Plant Pathogen	Probable	Microfungus	NULL	KF550282.1 Colletotrichum higginsianum isolate 05132 18S ribosomal RNA gene, partial sequence; internal transcribed spacer 1, 5.8S ribosomal RNA gene, and internal transcribed spacer 2, complete sequence; and 28S ribosomal RNA gene, partial sequence
Colletotrichum lupini CBS 109225 v1.0	58756634	15365	1.5365	4	2.60332	1	0.65083	2	1.30166	5	3.25415	4	2.60332	7	4.55581	25	16.2707	1.5186	6.67101	2.33333	10.25	Ascomycota	Pezizomycotina	Sordariomycetes	Glomerellales	Glomerellaceae	Colletotrichum	Pathotroph-Symbiotroph	Pathotroph	Endophyte-Plant Pathogen	Plant Pathogen	Probable	Microfungus	NULL	JN943480.1 Colletotrichum lupini strain C1279.1 internal transcribed spacer 1, partial sequence; 5.8S ribosomal RNA gene, complete sequence; and internal transcribed spacer 2, partial sequence
Colletotrichum navitas CBS125086 v1.0	52436969	14682	1.4682	3	2.04332	1	0.681106	2	1.36221	6	4.08664	1	0.681106	6	4.08664	27	18.3899	1.36221	6.81106	2	10	Ascomycota	Pezizomycotina	Sordariomycetes	Glomerellales	Glomerellaceae	Colletotrichum	Pathotroph-Symbiotroph	Pathotroph	Endophyte-Plant Pathogen	Plant Pathogen	Probable	Microfungus	NULL	JF437055.1 Colletotrichum navitas isolate Cn101NY-09 internal transcribed spacer 1, partial sequence; 5.8S ribosomal RNA gene and internal transcribed spacer 2, complete sequence; and 28S ribosomal RNA gene, partial sequence
Colletotrichum nymphaeae SA-01	49956273	14404	1.4404	4	2.77701	1	0.694252	2	1.3885	5	3.47126	4	2.77701	7	4.85976	24	16.662	1.61992	6.94252	2.33333	10	Ascomycota	Pezizomycotina	Sordariomycetes	Glomerellales	Glomerellaceae	Colletotrichum	Pathotroph-Symbiotroph	Pathotroph	Endophyte-Plant Pathogen	Plant Pathogen	Probable	Microfungus	NULL	JN943476.1 Colletotrichum nymphaeae strain C1275.3 internal transcribed spacer 1, partial sequence; 5.8S ribosomal RNA gene, complete sequence; and internal transcribed spacer 2, partial sequence
Colletotrichum orchidophilum IMI 309357	48556462	14496	1.4496	4	2.75938	1	0.689845	2	1.37969	5	3.44923	2	1.37969	7	4.82892	28	19.3157	1.60964	7.24338	2.33333	10.5	Ascomycota	Pezizomycotina	Sordariomycetes	Glomerellales	Glomerellaceae	Colletotrichum	Pathotroph-Symbiotroph	Pathotroph	Endophyte-Plant Pathogen	Plant Pathogen	Probable	Microfungus	NULL	JQ948154.1 Colletotrichum orchidophilum culture-collection CBS:119291 18S ribosomal RNA gene, partial sequence; internal transcribed spacer 1, 5.8S ribosomal RNA gene, and internal transcribed spacer 2, complete sequence; and 28S ribosomal RNA gene, partial sequence
Colletotrichum phormii CBS102054 v1.0	51666170	15209	1.5209	4	2.63002	1	0.657505	3	1.97252	5	3.28753	4	2.63002	6	3.94503	26	17.0951	1.75335	6.73943	2.66667	10.25	Ascomycota	Pezizomycotina	Sordariomycetes	Glomerellales	Glomerellaceae	Colletotrichum	Pathotroph-Symbiotroph	Pathotroph	Endophyte-Plant Pathogen	Plant Pathogen	Probable	Microfungus	NULL	KC122681.1 Colletotrichum phormii isolate 986 18S ribosomal RNA gene, partial sequence; internal transcribed spacer 1, 5.8S ribosomal RNA gene, and internal transcribed spacer 2, complete sequence; and 28S ribosomal RNA gene, partial sequence
Colletotrichum salicis CBS607.94	48373413	13783	1.3783	4	2.90213	1	0.725531	2	1.45106	5	3.62766	6	4.35319	6	4.35319	28	20.3149	1.69291	8.16223	2.33333	11.25	Ascomycota	Pezizomycotina	Sordariomycetes	Glomerellales	Glomerellaceae	Colletotrichum	Pathotroph-Symbiotroph	Pathotroph	Endophyte-Plant Pathogen	Plant Pathogen	Probable	Microfungus	NULL	KY596067.1 Colletotrichum salicis strain 3771 18S ribosomal RNA gene, partial sequence; internal transcribed spacer 1, 5.8S ribosomal RNA gene, and internal transcribed spacer 2, complete sequence; and 28S ribosomal RNA gene, partial sequence
Colletotrichum simmondsii CBS122122	50474234	13884	1.3884	4	2.88101	1	0.720254	2	1.44051	5	3.60127	4	2.88101	7	5.04177	26	18.7266	1.68059	7.56266	2.33333	10.5	Ascomycota	Pezizomycotina	Sordariomycetes	Glomerellales	Glomerellaceae	Colletotrichum	Pathotroph-Symbiotroph	Pathotroph	Endophyte-Plant Pathogen	Plant Pathogen	Probable	Microfungus	NULL	KT844640.1 Colletotrichum simmondsii isolate JA003 18S ribosomal RNA gene, partial sequence; internal transcribed spacer 1, 5.8S ribosomal RNA gene, and internal transcribed spacer 2, complete sequence; and 28S ribosomal RNA gene, partial sequence
Colletotrichum somersetensis CBS 131599 v1.0	53667270	15193	1.5193	4	2.63279	1	0.658198	2	1.3164	5	3.29099	3	1.97459	5	3.29099	28	18.4295	1.53579	6.74653	2.33333	10.25	Ascomycota	Pezizomycotina	Sordariomycetes	Glomerellales	Glomerellaceae	Colletotrichum	Pathotroph-Symbiotroph	Pathotroph	Endophyte-Plant Pathogen	Plant Pathogen	Probable	Microfungus	NULL	MG545078.1 Colletotrichum sp. strain MFLUCC 17-1944 18S ribosomal RNA gene, partial sequence; internal transcribed spacer 1, 5.8S ribosomal RNA gene, and internal transcribed spacer 2, complete sequence; and 28S ribosomal RNA gene, partial sequence
Colletotrichum sublineola CBS 131301 v1.0	46916122	15208	1.5208	4	2.63019	1	0.657549	2	1.3151	6	3.94529	2	1.3151	8	5.26039	26	17.0963	1.53428	6.90426	2.33333	10.5	Ascomycota	Pezizomycotina	Sordariomycetes	Glomerellales	Glomerellaceae	Colletotrichum	Pathotroph-Symbiotroph	Pathotroph	Endophyte-Plant Pathogen	Plant Pathogen	Probable	Microfungus	NULL	MF405438.1 Colletotrichum sublineola strain QY-1 18S ribosomal RNA gene, partial sequence; internal transcribed spacer 1, 5.8S ribosomal RNA gene, and internal transcribed spacer 2, complete sequence; and 28S ribosomal RNA gene, partial sequence
Colletotrichum tofieldiae 0861	52836184	12501	1.2501	4	3.19974	1	0.799936	2	1.59987	6	4.79962	4	3.19974	8	6.39949	27	21.5983	1.86652	8.99928	2.33333	11.25	Ascomycota	Pezizomycotina	Sordariomycetes	Glomerellales	Glomerellaceae	Colletotrichum	Pathotroph-Symbiotroph	Pathotroph	Endophyte-Plant Pathogen	Plant Pathogen	Probable	Microfungus	NULL	KX069824.1 Colletotrichum tofieldiae strain BRIP 63676 18S ribosomal RNA gene, partial sequence; internal transcribed spacer 1, 5.8S ribosomal RNA gene, and internal transcribed spacer 2, complete sequence; and 28S ribosomal RNA gene, partial sequence
Colletotrichum zoysiae MAFF235873 v1.0	46533813	15326	1.5326	4	2.60994	1	0.652486	2	1.30497	5	3.26243	3	1.95746	5	3.26243	25	16.3121	1.52247	6.19862	2.33333	9.5	Ascomycota	Pezizomycotina	Sordariomycetes	Glomerellales	Glomerellaceae	Colletotrichum	Pathotroph-Symbiotroph	Pathotroph	Endophyte-Plant Pathogen	Plant Pathogen	Probable	Microfungus	NULL	JX076871.1 Colletotrichum zoysiae isolate MAFF238573 18S ribosomal RNA gene, partial sequence; internal transcribed spacer 1, 5.8S ribosomal RNA gene, and internal transcribed spacer 2, complete sequence; and 28S ribosomal RNA gene, partial sequence
Conidiobolus thromboides FSU 785 v1.0	24635576	8867	0.8867	1	1.12778	0	0	0	0	0	0	0	0	0	0	0	0	0.375926	0	0.333333	0		Mucormycotina	Entomophthoromycotina	Entomophtorales	Ancylistaceae	Conidiobolus	Pathotroph	Pathotroph	Animal Pathogen	Animal Pathogen	Probable	NULL	NULL	JN943012.1 Conidiobolus thromboides strain FSU 785 internal transcribed spacer 1, partial sequence; 5.8S ribosomal RNA gene, complete sequence; and internal transcribed spacer 2, partial sequence
Coniella lustricola B22-T-1 v1.0	36564510	11317	1.1317	3	2.65088	0	0	1	0.883626	1	0.883626	3	2.65088	4	3.53451	7	6.18538	1.17817	3.3136	1.33333	3.75	Ascomycota	Pezizomycotina	Sordariomycetes	Diaporthales	Schizoparmaceae	Coniella	Pathotroph	Pathotroph	Plant Pathogen	Plant Pathogen	Probable	NULL	NULL	MF631781.1 Coniella lustricola strain DAOMC 251734 internal transcribed spacer 1, partial sequence; 5.8S ribosomal RNA gene, complete sequence; and internal transcribed spacer 2, partial sequence
Coniochaeta ligniaria CBS 111746	43695863	12318	1.2318	5	4.0591	1	0.81182	1	0.81182	2	1.62364	5	4.0591	8	6.49456	19	15.4246	1.89425	6.90047	2.33333	8.5	Ascomycota	Pezizomycotina	Sordariomycetes	Coniochaetales	Coniochaetaceae	Coniochaeta	Pathotroph-Saprotroph-Symbiotroph	Saprotroph	Animal Pathogen-Dung Saprotroph-Endophyte-Lichen Parasite-Plant Pathogen-Undefined Saprotroph	Undefined Saprotroph	Probable	Microfungus	NULL	KJ188673.1 Coniochaeta ligniaria strain DWS9m2 18S ribosomal RNA gene, partial sequence; internal transcribed spacer 1, 5.8S ribosomal RNA gene, and internal transcribed spacer 2, complete sequence; and 28S ribosomal RNA gene, partial sequence
Coniochaeta ligniaria NRRL 30616 v1.0	42382780	13657	1.3657	5	3.66113	1	0.732225	2	1.46445	2	1.46445	4	2.9289	8	5.8578	20	14.6445	1.9526	6.22391	2.66667	8.5	Ascomycota	Pezizomycotina	Sordariomycetes	Coniochaetales	Coniochaetaceae	Coniochaeta	Pathotroph-Saprotroph-Symbiotroph	Saprotroph	Animal Pathogen-Dung Saprotroph-Endophyte-Lichen Parasite-Plant Pathogen-Undefined Saprotroph	Undefined Saprotroph	Probable	Microfungus	NULL	KJ188673.1 Coniochaeta ligniaria strain DWS9m2 18S ribosomal RNA gene, partial sequence; internal transcribed spacer 1, 5.8S ribosomal RNA gene, and internal transcribed spacer 2, complete sequence; and 28S ribosomal RNA gene, partial sequence
Coniochaeta sp. PMI_546 v1.0	33513814	11346	1.1346	5	4.40684	1	0.881368	2	1.76274	1	0.881368	6	5.28821	9	7.93231	22	19.3901	2.35031	8.37299	2.66667	9.5	Ascomycota	Pezizomycotina	Sordariomycetes	Coniochaetales	Coniochaetaceae	Coniochaeta	Pathotroph-Saprotroph-Symbiotroph	Pathotroph	Animal Pathogen-Dung Saprotroph-Endophyte-Lichen Parasite-Plant Pathogen-Undefined Saprotroph	Plant Pathogen	Probable	Microfungus	NULL	KY775602.1 Coniochaeta sp. isolate RP162 18S ribosomal RNA gene, partial sequence; internal transcribed spacer 1, 5.8S ribosomal RNA gene, and internal transcribed spacer 2, complete sequence; and 28S ribosomal RNA gene, partial sequence
Coniophora olivacea MUCL 20566 v1.0	39071688	14928	1.4928	2	1.33976	0	0	0	0	0	0	3	2.00965	1	0.669882	6	4.01929	0.446588	1.67471	0.666667	2.5	Basidiomycota	Agaricomycotina	Agaricomycetes	Boletales	Coniophoraceae	Coniophora	Saprotroph	Saprotroph	Wood Saprotroph	Wood Saprotroph	Probable	Corticioid	Brown Rot	GU187516.1 Coniophora olivacea CFMR:FP-104386 18S small subunit ribosomal RNA gene, partial sequence; internal transcribed spacer 1, 5.8S ribosomal RNA gene, and internal transcribed spacer 2, complete sequence; and 28S large subunit ribosomal RNA gene, partial sequence
Coniophora puteana v1.0	42968544	13761	1.3761	2	1.45338	0	0	0	0	0	0	3	2.18007	2	1.45338	10	7.26691	0.484461	2.72509	0.666667	3.75	Basidiomycota	Agaricomycotina	Agaricomycetes	Boletales	Coniophoraceae	Coniophora	Saprotroph	Saprotroph	Wood Saprotroph	Wood Saprotroph	Probable	Corticioid	Brown Rot	KF638536.1 Coniophora puteana internal transcribed spacer 1, partial sequence; 5.8S ribosomal RNA gene, complete sequence; and internal transcribed spacer 2, partial sequence
Coniosporium apollinis CBS 100218	28645321	9308	0.9308	3	3.22303	1	1.07434	1	1.07434	3	3.22303	1	1.07434	0	0	2	2.14869	1.79057	1.61152	1.66667	1.5	Ascomycota	Pezizomycotina	Eurotiomycetes	Chaetothyriales	Chaetothyriaceae	Coniosporium	Pathotroph-Saprotroph	Pathotroph	Animal Pathogen-Plant Pathogen-Undefined Saprotroph	Animal Pathogen	Highly Probable	Microfungus	NULL	AJ244273.1 Coniosporium apollinis 5.8S rRNA gene and internal transcribed spacers 1 and 2 ITS1, ITS2, strain CBS 100218
Coprinellus micaceus FP101781 v2.0	77386123	23559	2.3559	3	1.2734	1	0.424466	1	0.424466	3	1.2734	3	1.2734	10	4.24466	25	10.6117	0.707444	4.35078	1.66667	10.25	Basidiomycota	Agaricomycotina	Agaricomycetes	Agaricales	Psathyrellaceae	Coprinellus	Saprotroph	Saprotroph	Undefined Saprotroph	Undefined Saprotroph	Probable	NULL	NULL	JN943116.1 Coprinellus micaceus strain SZMC-NL-4253 internal transcribed spacer 1, partial sequence; 5.8S ribosomal RNA gene, complete sequence; and internal transcribed spacer 2, partial sequence
Coprinellus pellucidus v1.0	41561493	16047	1.6047	3	1.86951	0	0	0	0	1	0.623169	2	1.24634	6	3.73902	25	15.5792	0.623169	5.29694	1	8.5	Basidiomycota	Agaricomycotina	Agaricomycetes	Agaricales	Psathyrellaceae	Coprinellus	Saprotroph	Saprotroph	Undefined Saprotroph	Undefined Saprotroph	Probable	NULL	NULL	KR869758.1 Coprinellus pellucidus strain TEP2b internal transcribed spacer 1, partial sequence; 5.8S ribosomal RNA gene and internal transcribed spacer 2, complete sequence; and 28S ribosomal RNA gene, partial sequence
Coprinopsis cinerea	36294355	13393	1.3393	4	2.98663	1	0.746659	0	0	1	0.746659	3	2.23998	6	4.47995	33	24.6397	1.24443	8.02658	1.66667	10.75	Basidiomycota	Agaricomycotina	Agaricomycetes	Agaricales	Psathyrellaceae	Coprinopsis	Saprotroph	Saprotroph	Undefined Saprotroph	Undefined Saprotroph	Probable	NULL	NULL	KY783721.1 Coprinopsis cinerea isolate B internal transcribed spacer 1, partial sequence; 5.8S ribosomal RNA gene and internal transcribed spacer 2, complete sequence; and 28S ribosomal RNA gene, partial sequence
Cordyceps militaris CM01	32268578	9651	0.9651	2	2.07232	1	1.03616	2	2.07232	0	0	2	2.07232	0	0	1	1.03616	1.72694	0.777122	1.66667	0.75	Ascomycota	Pezizomycotina	Sordariomycetes	Hypocreales	Cordycipitaceae	Cordyceps	Pathotroph-Symbiotroph	Pathotroph	Animal Pathogen-Clavicipitaceous Endophyte-Fungal Parasite	Animal Pathogen	Possible	Cordyceptoid	NULL	JN943433.1 Cordyceps militaris strain NBRC 9787 internal transcribed spacer 1, partial sequence; 5.8S ribosomal RNA gene, complete sequence; and internal transcribed spacer 2, partial sequence
Coprinopsis marcescibilis CBS121175 v1.0	38912666	14632	1.4632	3	2.0503	1	0.683434	0	0	7	4.78403	2	1.36687	5	3.41717	40	27.3373	0.911245	9.22635	1.33333	13.5	Basidiomycota	Agaricomycotina	Agaricomycetes	Agaricales	Psathyrellaceae	Coprinopsis	Saprotroph	Saprotroph	Undefined Saprotroph	Undefined Saprotroph	Probable	NULL	NULL	FJ899617.1 Coprinopsis marcescibilis voucher JMT19674 internal transcribed spacer 1, partial sequence; 5.8S ribosomal RNA gene, complete sequence; and internal transcribed spacer 2, partial sequence
Coprinopsis sclerotiger v1.0	30495150	12039	1.2039	2	1.66127	1	0.830634	0	0	0	0	2	1.66127	4	3.32254	31	25.7496	0.830634	7.68336	1	9.25	Basidiomycota	Agaricomycotina	Agaricomycetes	Agaricales	Psathyrellaceae	Coprinopsis	Saprotroph	Saprotroph	Undefined Saprotroph	Undefined Saprotroph	Probable	NULL	NULL	GQ249277.1 Coprinopsis sclerotiger strain CBS596.80 18S ribosomal RNA gene, partial sequence; internal transcribed spacer 1, 5.8S ribosomal RNA gene, and internal transcribed spacer 2, complete sequence; and 28S ribosomal RNA gene, partial sequence
Corollospora maritima CBS 119819 v2.0	36970979	12991	1.2991	3	2.30929	1	0.769764	1	0.769764	5	3.84882	4	3.07905	8	6.15811	33	25.4022	1.28294	9.62205	1.66667	12.5	Ascomycota	Pezizomycotina	Sordariomycetes	Microascales	Halosphaeriaceae	Corollospora	Saprotroph	Saprotroph	Undefined Saprotroph	Undefined Saprotroph	Probable	NULL	NULL	JN943387.1 Corollospora maritima strain NBRC 32118 internal transcribed spacer 1, partial sequence; 5.8S ribosomal RNA gene, complete sequence; and internal transcribed spacer 2, partial sequence
Corynespora cassiicola CCP v1.0	44846156	17166	1.7166	4	2.33019	2	1.16509	2	1.16509	7	4.07783	8	4.66038	6	3.49528	36	20.9717	1.55346	8.30129	2.66667	14.25	Ascomycota	Pezizomycotina	Dothideomycetes	Pleosporales	Corynesporascaceae	Corynespora	Saprotroph	Saprotroph	Undefined Saprotroph	Undefined Saprotroph	Probable	NULL	NULL	KX786348.1 Corynespora cassiicola strain CIDEFI 235 18S ribosomal RNA gene, partial sequence; internal transcribed spacer 1, 5.8S ribosomal RNA gene, and internal transcribed spacer 2, complete sequence; and 28S ribosomal RNA gene, partial sequence
Cortinarius glaucopus AT 2004 276 v2.0	63450306	20377	2.0377	3	1.47225	2	0.981499	0	0	14	6.87049	14	6.87049	0	0	2	0.981499	0.817916	3.68062	1.66667	7.5	Basidiomycota	Agaricomycotina	Agaricomycetes	Agaricales	Cortinariaceae	Cortinarius	Symbiotroph	Symbiotroph	Ectomycorrhizal	Ectomycorrhizal	Highly Probable	Agaricoid	NULL	DQ179120.1 Cortinarius glaucopus isolate UP21 18S ribosomal RNA gene, partial sequence; internal transcribed spacer 1, 5.8S ribosomal RNA gene, and internal transcribed spacer 2, complete sequence; and 28S ribosomal RNA gene, partial sequence
Crassisporium funariophilum DOB1098 v1.0	37117181	13637	1.3637	3	2.1999	0	0	0	0	5	3.6665	3	2.1999	6	4.39979	21	15.3993	0.733299	6.41637	1	8.75	Basidiomycota	Agaricomycotina	Agaricomycetes	Agaricales	Strophariaceae	Crassisporium	Saprotroph	Saprotroph	Undefined Saprotroph	Undefined Saprotroph	Probable	NULL	NULL	KF830096.1 Pachylepyrium funariophilum strain Moser49/8 small subunit ribosomal RNA gene, partial sequence; internal transcribed spacer 1, 5.8S ribosomal RNA gene, and internal transcribed spacer 2, complete sequence; and large subunit ribosomal RNA gene, partial sequence
Cronartium quercuum f. sp. fusiforme G11 v1.0	76567842	13903	1.3903	3	2.15781	0	0	0	0	0	0	0	0	7	5.03488	0	0	0.719269	1.25872	1	1.75	Basidiomycota	Pucciniomycotina	Pucciniomycetes	Pucciniales	Cronartiaceae	Cronartium	Pathotroph	Pathotroph	Plant Pathogen	Plant Pathogen	Highly Probable	Microfungus	NULL	JN943196.1 Cronartium quercuum f. sp. fusiforme isolate CqfD4-FP internal transcribed spacer 1, partial sequence; 5.8S ribosomal RNA gene, complete sequence; and internal transcribed spacer 2, partial sequence
Crepidotus variabilis CBS 506.95 v1.0	38577924	14573	1.4573	4	2.7448	0	0	0	0	1	0.686201	1	0.686201	4	2.7448	27	18.5274	0.914934	5.66115	1.33333	8.25	Basidiomycota	Agaricomycotina	Agaricomycetes	Agaricales	Crepidotaceae	Crepidotus	Saprotroph	Saprotroph	Wood Saprotroph	Wood Saprotroph	Highly Probable	Agaricoid	NULL	KY950503.1 Crepidotus sp. strain 610723MF0073 internal transcribed spacer 1, partial sequence; 5.8S ribosomal RNA gene and internal transcribed spacer 2, complete sequence; and large subunit ribosomal RNA gene, partial sequence
Crucibulum laeve CBS 166.37 v1.0	44728771	14218	1.4218	3	2.11	1	0.703334	0	0	15	10.55	4	2.81334	11	7.73667	36	25.32	0.937778	11.605	1.33333	16.5	Basidiomycota	Agaricomycotina	Agaricomycetes	Agaricales	Nidulariaceae	Crucibulum	Saprotroph	Saprotroph	Undefined Saprotroph	Undefined Saprotroph	Probable	Gasteroid	NULL	DQ486696.1 Crucibulum laeve internal transcribed spacer 1, 5.8S ribosomal RNA gene, and internal transcribed spacer 2, complete sequence
Cryptodiaporthe populea CFL2025 v1.0	56940664	13681	1.3681	3	2.19282	1	0.730941	1	0.730941	1	0.730941	3	2.19282	5	3.6547	20	14.6188	1.21823	5.29932	1.66667	7.25	Ascomycota	Pezizomycotina	Sordariomycetes	Diaporthales	Gnomoniaceae	Cryptodiaporthe	Pathotroph	Pathotroph	Plant Pathogen	Plant Pathogen	Probable	Microfungus	NULL	GU367075.1 Cryptodiaporthe populea strain CBS 144.57 18S ribosomal RNA gene, partial sequence; internal transcribed spacer 1, 5.8S ribosomal RNA gene, and internal transcribed spacer 2, complete sequence; and 28S ribosomal RNA gene, partial sequence
Cryphonectria parasitica EP155 v2.0	43870411	11609	1.1609	4	3.4456	1	0.861401	1	0.861401	0	0	0	0	5	4.307	12	10.3368	1.7228	3.66095	2	4.25	Ascomycota	Pezizomycotina	Sordariomycetes	Diaporthales	Cryphonectriaceae	Cryphonectria	Pathotroph	Pathotroph	Plant Pathogen	Plant Pathogen	Highly Probable	Microfungus	NULL	JN942326.1 Cryphonectria parasitica strain CMW 13749 internal transcribed spacer 1, partial sequence; 5.8S ribosomal RNA gene, complete sequence; and internal transcribed spacer 2, partial sequence
Cryptococcus curvatus ATCC 20509 v1.0	19908169	8661	0.8661	2	2.3092	0	0	1	1.1546	0	0	3	3.4638	0	0	0	0	1.1546	0.865951	1	0.75	Basidiomycota	Agaricomycotina	Tremellomycetes	Tremellales	Tremellaceae	Cryptococcus	Pathotroph-Saprotroph-Symbiotroph	Saprotroph	Animal Pathogen-Endophyte-Epiphyte-Undefined Saprotroph	Undefined Saprotroph	Possible	Yeast	NULL	KP131901.1 Cryptococcus curvatus strain WM 56 isolate ISHAM-ITS_ID MITS1196 18S ribosomal RNA gene, partial sequence; internal transcribed spacer 1, 5.8S ribosomal RNA gene, and internal transcribed spacer 2, complete sequence; and 28S ribosomal RNA gene, partial sequence
Cryptococcus neoformans var neoformans JEC21	19051922	6475	0.6475	2	3.0888	0	0	2	3.0888	0	0	0	0	0	0	1	1.5444	2.0592	0.3861	1.33333	0.25	Basidiomycota	Agaricomycotina	Tremellomycetes	Tremellales	Tremellaceae	Cryptococcus	Pathotroph-Saprotroph-Symbiotroph	Pathotroph	Animal Pathogen-Endophyte-Epiphyte-Undefined Saprotroph	Animal Pathogen	Possible	Yeast	NULL	JN943768.1 Cryptococcus neoformans var. neoformans strain AFLP2_CBS918 internal transcribed spacer 1, partial sequence; 5.8S ribosomal RNA gene, complete sequence; and internal transcribed spacer 2, partial sequence
Cryptococcus neoformans var. grubii H99	18874889	6967	0.6967	2	2.87068	0	0	2	2.87068	0	0	0	0	0	0	1	1.43534	1.91378	0.358835	1.33333	0.25	Basidiomycota	Agaricomycotina	Tremellomycetes	Tremellales	Tremellaceae	Cryptococcus	Pathotroph-Saprotroph-Symbiotroph	Pathotroph	Animal Pathogen-Endophyte-Epiphyte-Undefined Saprotroph	Animal Pathogen	Possible	Yeast	NULL	EF568053.1 Cryptococcus neoformans var. grubii strain WM 148 isolate ISHAM-ITS_ID MITS1345 18S ribosomal RNA gene, partial sequence; internal transcribed spacer 1, 5.8S ribosomal RNA gene, and internal transcribed spacer 2, complete sequence; and 28S ribosomal RNA gene, partial sequence
Cryptococcus terricola JCM 24523 v1.0	23185503	8560	0.856	3	3.50467	1	1.16822	1	1.16822	0	0	8	9.34579	0	0	1	1.16822	1.94704	2.6285	1.66667	2.25	Basidiomycota	Agaricomycotina	Tremellomycetes	Tremellales	Tremellaceae	Cryptococcus	Pathotroph-Saprotroph-Symbiotroph	Saprotroph	Animal Pathogen-Endophyte-Epiphyte-Undefined Saprotroph	Undefined Saprotroph	Possible	Yeast	NULL	JN942268.1 Cryptococcus terricola strain RUB004 internal transcribed spacer 1, partial sequence; 5.8S ribosomal RNA gene, complete sequence; and internal transcribed spacer 2, partial sequence
Cryptococcus vishniacii v1.0	19691496	7232	0.7232	2	2.76549	1	1.38274	0	0	0	0	2	2.76549	0	0	2	2.76549	1.38274	1.38274	1	1	Basidiomycota	Agaricomycotina	Tremellomycetes	Tremellales	Tremellaceae	Cryptococcus	Pathotroph-Saprotroph-Symbiotroph	Saprotroph	Animal Pathogen-Endophyte-Epiphyte-Undefined Saprotroph	Undefined Saprotroph	Possible	Yeast	NULL	DQ317364.1 Cryptococcus vishniacii isolate BC44 18S ribosomal RNA gene, partial sequence; internal transcribed spacer 1, 5.8S ribosomal RNA gene, and internal transcribed spacer 2, complete sequence; and 28S ribosomal RNA gene, partial sequence
Cryptococcus wieringae v1.0	19655301	7467	0.7467	2	2.67845	2	2.67845	0	0	0	0	4	5.3569	0	0	6	8.03536	1.78563	3.34806	1.33333	2.5	Basidiomycota	Agaricomycotina	Tremellomycetes	Tremellales	Tremellaceae	Cryptococcus	Pathotroph-Saprotroph-Symbiotroph	Saprotroph	Animal Pathogen-Endophyte-Epiphyte-Undefined Saprotroph	Undefined Saprotroph	Possible	Yeast	NULL	KT804045.1 Cryptococcus wieringae strain OT1-55 internal transcribed spacer 1, partial sequence; 5.8S ribosomal RNA gene and internal transcribed spacer 2, complete sequence; and 28S ribosomal RNA gene, partial sequence
Cryptodiaporthe sp. AZ0812 v1.0	41659411	12727	1.2727	5	3.92866	1	0.785731	2	1.57146	3	2.35719	4	3.14292	7	5.50012	22	17.2861	2.09528	7.07158	2.66667	9	Ascomycota	Pezizomycotina	Sordariomycetes	Diaporthales	Gnomoniaceae	Cryptodiaporthe	Pathotroph	Pathotroph	Plant Pathogen	Plant Pathogen	Probable	Microfungus	NULL	KP235708.1 Uncultured Cryptodiaporthe clone 3.15E 18S ribosomal RNA gene, partial sequence; internal transcribed spacer 1 and 5.8S ribosomal RNA gene, complete sequence; and internal transcribed spacer 2, partial sequence
Cucurbitaria berberidis CBS 394.84 v1.0	32905402	12439	1.2439	2	1.60785	1	0.803923	1	0.803923	3	2.41177	5	4.01962	5	4.01962	29	23.3138	1.0719	8.44119	1.33333	10.5	Ascomycota	Pezizomycotina	Dothideomycetes	Pleosporales	Cucurbitariaceae	Cucurbitaria	Pathotroph-Saprotroph	Pathotroph	Plant Pathogen-Wood Saprotroph	Plant Pathogen	Probable	Microfungus	NULL	KX268615.1 Cucurbitaria berberidis strain CB2016 18S ribosomal RNA gene, partial sequence; internal transcribed spacer 1, 5.8S ribosomal RNA gene, and internal transcribed spacer 2, complete sequence; and 28S ribosomal RNA gene, partial sequence
Cunninghamella echinulata NRRL 1382 v1.0	29002410	10443	1.0443	3	2.87274	1	0.957579	0	0	0	0	0	0	0	0	0	0	1.27677	0	1.33333	0		Mucormycotina	Mucormycetes	Mucorales	Cunninghamellaceae	Cunninghamella	Saprotroph	Saprotroph	Undefined Saprotroph	Undefined Saprotroph	Probable	NULL	NULL	JN942997.1 Cunninghamella echinulata strain CBS 156.28 internal transcribed spacer 1, partial sequence; 5.8S ribosomal RNA gene, complete sequence; and internal transcribed spacer 2, partial sequence
Cyberlindnera jadinii NRRL Y-1542 v1.0	13018415	6038	0.6038	3	4.96853	1	1.65618	10	16.5618	0	0	3	4.96853	0	0	0	0	7.72883	1.24213	4.66667	0.75	Ascomycota	Saccharomycotina	Saccharomycetes	Saccharomycetales	Saccharomycetaceae	Cyberlindnera	Pathotroph	Pathotroph	Animal Pathogen	Animal Pathogen	Probable	NULL	NULL	KP132001.1 Cyberlindnera jadinii strain PMM10-1793L isolate ISHAM-ITS_ID MITS722 18S ribosomal RNA gene, partial sequence; internal transcribed spacer 1, 5.8S ribosomal RNA gene, and internal transcribed spacer 2, complete sequence; and 28S ribosomal RNA gene, partial sequence
Cyathus striatus AH 40144 v1.0	91180015	23513	2.3513	2	0.850593	1	0.425297	0	0	15	6.37945	3	1.27589	4	1.70119	29	12.3336	0.425297	5.42253	1	12.75	Basidiomycota	Agaricomycotina	Agaricomycetes	Agaricales	Nidulariaceae	Cyathus	Saprotroph	Saprotroph	Undefined Saprotroph	Undefined Saprotroph	Probable	Gasteroid	NULL	DQ486697.1 Cyathus striatus voucher DSH 96-028 internal transcribed spacer 1, 5.8S ribosomal RNA gene, and internal transcribed spacer 2, complete sequence
Cytidiella melzeri FP 102339 v1.0	50894641	13046	1.3046	2	1.53304	1	0.766518	0	0	7	5.36563	1	0.766518	3	2.29956	13	9.96474	0.766518	4.59911	1	6	Basidiomycota	Agaricomycotina	Agaricomycetes	Polyporales	Irpicaceae	Cytidiella	Saprotroph	Saprotroph	Wood Saprotroph	Wood Saprotroph	Highly Probable	Corticioid	White Rot	AY219369.1 Phlebia albomellea strain FP-101843-sp small subunit ribosomal RNA gene, partial sequence; internal transcribed spacer 1, 5.8S ribosomal RNA gene, and internal transcribed spacer 2, complete sequence; and 25S ribosomal RNA gene, partial sequence
Cylindrobasidium torrendii FP15055 v1.0	31574086	13940	1.394	3	2.15208	0	0	0	0	0	0	1	0.71736	5	3.5868	24	17.2166	0.71736	5.3802	1	7.5	Basidiomycota	Agaricomycotina	Agaricomycetes	Agaricales	Physalacriaceae	Cylindrobasidium	-	-	-	-	-	-	-	MF164489.1 Cylindrobasidium sp. clone ISOJ36 small subunit ribosomal RNA gene, partial sequence; internal transcribed spacer 1 and 5.8S ribosomal RNA gene, complete sequence; and internal transcribed spacer 2, partial sequence
Cyphellophora europaea CBS 101466	28781303	11094	1.1094	6	5.40833	2	1.80278	4	3.60555	0	0	3	2.70416	0	0	6	5.40833	3.60555	2.02812	4	2.25	Ascomycota	Pezizomycotina	Eurotiomycetes	Chaetothyriales	Chaetothyriaceae	Cyphellophora	Pathotroph	Pathotroph	Animal Pathogen	Animal Pathogen	Probable	Facultative Yeast-Microfungus	NULL	GQ426973.1 Cyphellophora europaea internal transcribed spacer 1, partial sequence; 5.8S ribosomal RNA gene and internal transcribed spacer 2, complete sequence; and 28S ribosomal RNA gene, partial sequence
Cystostereum murrayi CysMur001 v1.0	32382358	13196	1.3196	4	3.03122	1	0.757805	0	0	2	1.51561	1	0.757805	2	1.51561	22	16.6717	1.26301	5.11519	1.66667	6.75	Basidiomycota	Agaricomycotina	Agaricomycetes	Polyporales	Cystostereaceae	Cystostereum	Saprotroph	Saprotroph	Wood Saprotroph	Wood Saprotroph	Probable	Corticioid	White Rot	JQ358801.1 Cystostereum murrayi internal transcribed spacer 1, partial sequence; 5.8S ribosomal RNA gene, complete sequence; and internal transcribed spacer 2, partial sequence
Cytospora chrysosperma CFL2056 v1.0	36553556	10847	1.0847	5	4.60957	0	0	2	1.84383	0	0	3	2.76574	3	2.76574	10	9.21914	2.15113	3.68766	2.33333	4	Ascomycota	Pezizomycotina	Sordariomycetes	Diaporthales	Valsaceae	Cytospora	Pathotroph-Saprotroph-Symbiotroph	Saprotroph	Endophyte-Plant Pathogen-Wood Saprotroph	Wood Saprotroph	Probable	Microfungus	Soft Rot	KC880156.1 Cytospora chrysosperma isolate HMBF_CNHrm1 internal transcribed spacer 1, partial sequence; 5.8S ribosomal RNA gene, complete sequence; and internal transcribed spacer 2, partial sequence
Dacryopinax primogenitus DJM 731 SSP1 v1.0	29503487	10242	1.0242	3	2.92912	0	0	2	1.95274	0	0	2	1.95274	0	0	0	0	1.62729	0.488186	1.66667	0.5	Basidiomycota	Agaricomycotina	Dacrymycetes	Dacrymycetales	Dacrymycetaceae	Dacryopinax	Saprotroph	Saprotroph	Wood Saprotroph	Wood Saprotroph	Probable	NULL	Brown Rot	KT251038.1 Dacryopinax sp. MIN 862738 internal transcribed spacer 1, partial sequence; 5.8S ribosomal RNA gene, complete sequence; and internal transcribed spacer 2, partial sequence
Daedalea quercina v1.0	32736329	12199	1.2199	2	1.63948	1	0.819739	0	0	1	0.819739	3	2.45922	0	0	4	3.27896	0.819739	1.63948	1	2	Basidiomycota	Agaricomycotina	Agaricomycetes	Polyporales	Fomitopsidaceae	Daedalea	Saprotroph	Saprotroph	Wood Saprotroph	Wood Saprotroph	Highly Probable	Polyporoid	Brown Rot	FJ349626.1 Daedalea quercina strain MUCL 30382 internal transcribed spacer 1, partial sequence; 5.8S ribosomal RNA gene and internal transcribed spacer 2, complete sequence; and 28S ribosomal RNA gene, partial sequence
Daldinia eschscholzii EC12 v1.0	37551009	11173	1.1173	3	2.68504	0	0	1	0.895015	1	0.895015	2	1.79003	5	4.47507	26	23.2704	1.19335	7.60763	1.33333	8.5	Ascomycota	Pezizomycotina	Sordariomycetes	Xylariales	Xylariaceae	Daldinia	Saprotroph	Saprotroph	Undefined Saprotroph	Undefined Saprotroph	Probable	NULL	NULL	JN903533.1 Daldinia eschscholzii isolate CBMAI1327 internal transcribed spacer 1, partial sequence; 5.8S ribosomal RNA gene and internal transcribed spacer 2, complete sequence; and 28S ribosomal RNA gene, partial sequence
Decorospora gaudefroyi v1.0	30559368	11835	1.1835	4	3.37981	1	0.844951	1	0.844951	3	2.53485	3	2.53485	2	1.6899	25	21.1238	1.6899	6.97085	2	8.25	Ascomycota	Pezizomycotina	Dothideomycetes	Pleosporales	Pleosporaceae	Decorospora	Pathotroph	Pathotroph	Plant Pathogen	Plant Pathogen	Probable	NULL	NULL	AF394541.1 Decorospora gaudefroyi 18S ribosomal RNA gene, partial sequence; internal transcribed spacer 1, 5.8S ribosomal RNA gene and internal transcribed spacer 2, complete sequence; and 28S ribosomal RNA gene, partial sequence
Debaryomyces hansenii	12152486	6272	0.6272	3	4.78316	0	0	9	14.3495	0	0	1	1.59439	0	0	0	0	6.37755	0.398597	4	0.25	Ascomycota	Saccharomycotina	Saccharomycetes	Saccharomycetales	Saccharomycetaceae	Debaryomyces	Saprotroph	Saprotroph	Undefined Saprotroph	Undefined Saprotroph	Highly Probable	Yeast	NULL	JN942909.1 Debaryomyces hansenii strain DAOM 216364 internal transcribed spacer 1, partial sequence; 5.8S ribosomal RNA gene, complete sequence; and internal transcribed spacer 2, partial sequence
Dekkera bruxellensis CBS 2499 v2.0	13385232	5636	0.5636	2	3.54862	1	1.77431	4	7.09723	0	0	0	0	0	0	0	0	4.14005	0	2.33333	0	Ascomycota	Saccharomycotina	Saccharomycetes	Saccharomycetales	Pichiaceae	Dekkera	-	-	-	-	-	-	-	JQ327833.1 Dekkera bruxellensis voucher Bb_FS_USJ3 18S ribosomal RNA gene, partial sequence; internal transcribed spacer 1, 5.8S ribosomal RNA gene, and internal transcribed spacer 2, complete sequence; and 28S ribosomal RNA gene, partial sequence
Delphinella strobiligena CBS 735.71 v1.0	29209081	10337	1.0337	3	2.9022	1	0.967399	2	1.9348	1	0.967399	3	2.9022	1	0.967399	3	2.9022	1.9348	1.9348	2	2	Ascomycota	Pezizomycotina	Dothideomycetes	Pleosporales	Delitschiaceae	Delitschia	-	-	-	-	-	-	-	NA
Delitschia confertaspora ATCC 74209 v1.0	31159062	10171	1.0171	3	2.94956	2	1.96637	2	1.96637	5	4.91594	5	4.91594	3	2.94956	23	22.6133	2.2941	8.84869	2.33333	9	Ascomycota	Pezizomycotina	Dothideomycetes	Pleosporales	Delitschiaceae	Delitschia	Saprotroph	Saprotroph	Undefined Saprotroph	Undefined Saprotroph	Probable	NULL	NULL	MF459003.1 Delitschia confertaspora strain ATCC 74209 internal transcribed spacer 1, partial sequence; 5.8S ribosomal RNA gene and internal transcribed spacer 2, complete sequence; and 28S ribosomal RNA gene, partial sequence
Dendrothele bispora CBS 962.96 v1.0	130650616	33645	3.3645	5	1.4861	1	0.297221	1	0.297221	13	3.86387	10	2.97221	9	2.67499	22	6.53886	0.693516	4.01248	2.33333	13.5	Basidiomycota	Agaricomycotina	Agaricomycetes	Corticiales	Corticiaceae	Dendrothele	-	-	-	-	-	-	-	NA
Dentipellis sp. KUC8613 v1.0	36706823	14320	1.432	2	1.39665	0	0	0	0	7	4.88827	3	2.09497	3	2.09497	11	7.68156	0.465549	4.18994	0.666667	6	Basidiomycota	Agaricomycotina	Agaricomycetes	Russulales	Hericiaceae	Dentipellis	Saprotroph	Saprotroph	Undefined Saprotroph	Undefined Saprotroph	Probable	Hydnoid	White Rot	KR108237.1 Dentipellis sp. LLS-2016b voucher He 1993 internal transcribed spacer 1, partial sequence; 5.8S ribosomal RNA gene, complete sequence; and internal transcribed spacer 2, partial sequence
Diaporthe ampelina UCDDA912	47325858	10704	1.0704	4	3.73692	1	0.93423	2	1.86846	3	2.80269	3	2.80269	8	7.47384	24	22.4215	2.17987	8.87519	2.33333	9.5	Ascomycota	Pezizomycotina	Sordariomycetes	Diaporthales	Diaporthaceae	Diaporthe	Pathotroph-Symbiotroph	Pathotroph	Endophyte-Plant Pathogen	Plant Pathogen	Probable	Microfungus	NULL	KX833231.1 Diaporthe ampelina isolate V211 internal transcribed spacer 1, partial sequence; 5.8S ribosomal RNA gene, complete sequence; and internal transcribed spacer 2, partial sequence
Dichomitus squalens LYAD-421 SS1 v1.0	42748430	12290	1.229	2	1.62734	0	0	0	0	12	9.76404	5	4.06835	4	3.25468	14	11.3914	0.542446	7.11961	0.666667	8.75	Basidiomycota	Agaricomycotina	Agaricomycetes	Polyporales	Polyporaceae	Dichomitus	Saprotroph	Saprotroph	Wood Saprotroph	Wood Saprotroph	Highly Probable	Corticioid	White Rot	FJ349622.1 Dichomitus squalens strain CBS 472.89 internal transcribed spacer 1, partial sequence; 5.8S ribosomal RNA gene and internal transcribed spacer 2, complete sequence; and 28S ribosomal RNA gene, partial sequence
Dichomitus squalens OM18370.1 v1.0	39319619	14950	1.495	2	1.33779	0	0	0	0	12	8.02676	3	2.00669	4	2.67559	16	10.7023	0.445931	5.85284	0.666667	8.75	Basidiomycota	Agaricomycotina	Agaricomycetes	Polyporales	Polyporaceae	Dichomitus	Saprotroph	Saprotroph	Wood Saprotroph	Wood Saprotroph	Highly Probable	Corticioid	White Rot	FJ349622.1 Dichomitus squalens strain CBS 472.89 internal transcribed spacer 1, partial sequence; 5.8S ribosomal RNA gene and internal transcribed spacer 2, complete sequence; and 28S ribosomal RNA gene, partial sequence
Dichotomocladium elegans RSA 919- v1.0	39778020	12396	1.2396	3	2.42014	1	0.806712	0	0	0	0	0	0	0	0	0	0	1.07562	0	1.33333	0		Mucormycotina	Mucormycetes	Mucorales	Lichtheimiaceae	Dichotomocladium	Saprotroph	Saprotroph	Undefined Saprotroph	Undefined Saprotroph	Probable	NULL	NULL	JN205840.1 Dichotomocladium elegans strain CBS 695.76 18S ribosomal RNA gene, partial sequence; internal transcribed spacer 1, 5.8S ribosomal RNA gene, and internal transcribed spacer 2, complete sequence; and 28S ribosomal RNA gene, partial sequence
Didymocrea sadasivanii CBS 438.65 v1.0	45143804	13361	1.3361	3	2.24534	2	1.49689	2	1.49689	3	2.24534	4	2.99379	5	3.74223	32	23.9503	1.74638	8.23292	2.33333	11	Ascomycota	Pezizomycotina	Dothideomycetes	Pleosporales	Zopfiaceae	Didymocrea	-	-	-	-	-	-	-	NA
Didymella exigua CBS 183.55 v1.0	34389227	12394	1.2394	4	3.22737	1	0.806842	1	0.806842	5	4.03421	8	6.45474	3	2.42053	17	13.7163	1.61368	6.65645	2	8.25	Ascomycota	Pezizomycotina	Dothideomycetes	Pleosporales	Didymellaceae	Didymella	Pathotroph-Saprotroph	Pathotroph	Animal Pathogen-Plant Pathogen-Undefined Saprotroph	Plant Pathogen	Probable	Microfungus	NULL	EF192139.1 Didymella exigua 18S ribosomal RNA gene, partial sequence; internal transcribed spacer 1, 5.8S ribosomal RNA gene, and internal transcribed spacer 2, complete sequence; and 28S ribosomal RNA gene, partial sequence
Didymella zeae-maydis 3018	32598614	11614	1.1614	3	2.58309	2	1.72206	1	0.86103	5	4.30515	4	3.44412	2	1.72206	22	18.9427	1.72206	7.1035	2	8.25	Ascomycota	Pezizomycotina	Dothideomycetes	Pleosporales	Didymellaceae	Didymella	Pathotroph-Saprotroph	Pathotroph	Animal Pathogen-Plant Pathogen-Undefined Saprotroph	Plant Pathogen	Probable	Microfungus	NULL	FJ427087.1 Didymella maydis strain MA 0027 18S ribosomal RNA gene, partial sequence; internal transcribed spacer 1, 5.8S ribosomal RNA gene, and internal transcribed spacer 2, complete sequence; and 28S ribosomal RNA gene, partial sequence
Dimargaris cristalligena RSA 468 single-cell v1.0	30776575	7456	0.7456	2	2.6824	0	0	0	0	0	0	0	0	0	0	0	0	0.894134	0	0.666667	0	Zoopagomycota	Kickxellomycotina	NA	Dimargaritales	Dimargaritaceae	Dimargaris	-	-	-	-	-	-	-	NA
Diplodia seriata DS831	37120944	9343	0.9343	3	3.21096	1	1.07032	1	1.07032	3	3.21096	4	4.28128	2	2.14064	12	12.8438	1.78387	5.61918	1.66667	5.25	Ascomycota	Pezizomycotina	Dothideomycetes	Botryosphaeriales	Botryosphaeriaceae	Diplodia	Pathotroph-Saprotroph-Symbiotroph	Pathotroph	Epiphyte-Plant Pathogen-Wood Saprotroph	Plant Pathogen	Possible	Microfungus	NULL	KY745788.1 Diplodia seriata isolate B0F99.1 18S ribosomal RNA gene, partial sequence; internal transcribed spacer 1, 5.8S ribosomal RNA gene, and internal transcribed spacer 2, complete sequence; and 28S ribosomal RNA gene, partial sequence
Dioszegia cryoxerica v1.0	39520995	15948	1.5948	3	1.88111	0	0	0	0	0	0	0	0	0	0	25	15.6759	0.627038	3.91899	1	6.25	Basidiomycota	Agaricomycotina	Tremellomycetes	Tremellales	Tremellaceae	Dioszegia	Saprotroph	Saprotroph	Undefined Saprotroph	Undefined Saprotroph	Probable	Yeast	NULL	FJ640565.1 Dioszegia cryoxerica strain ANT 03-071 18S ribosomal RNA gene, partial sequence; internal transcribed spacer 1, 5.8S ribosomal RNA gene, and internal transcribed spacer 2, complete sequence; and 28S ribosomal RNA gene, partial sequence
Dissoconium aciculare v1.0	26537235	10299	1.0299	2	1.94194	1	0.970968	1	0.970968	0	0	2	1.94194	0	0	1	0.970968	1.29462	0.728226	1.33333	0.75	Ascomycota	Pezizomycotina	Dothideomycetes	Capnodiales	Mycosphaerellaceae	Dissoconium	Saprotroph	Saprotroph	Undefined Saprotroph	Undefined Saprotroph	Probable	NULL	NULL	AY725521.1 Dissoconium aciculare strain CPC 10805 18S ribosomal RNA gene, partial sequence; internal transcribed spacer 1, 5.8S ribosomal RNA gene, and internal transcribed spacer 2, complete sequence; and 28S ribosomal RNA gene, partial sequence
Dothidotthia symphoricarpi v1.0	34433519	11790	1.179	4	3.39271	2	1.69635	1	0.848176	1	0.848176	5	4.24088	2	1.69635	13	11.0263	1.97908	4.45293	2.33333	5.25	Ascomycota	Pezizomycotina	Dothideomycetes	Botryosphaeriales	Botryosphaeriaceae	Dothidotthia	-	-	-	-	-	-	-	NA
Dothistroma septosporum NZE10 v1.0	30209431	12580	1.258	4	3.17965	1	0.794913	2	1.58983	1	0.794913	3	2.38474	1	0.794913	2	1.58983	1.8548	1.3911	2.33333	1.75	Ascomycota	Pezizomycotina	Dothideomycetes	Capnodiales	Mycosphaerellaceae	Dothistroma	Pathotroph	Pathotroph	Plant Pathogen	Plant Pathogen	Probable	Microfungus	NULL	KU948414.1 Dothistroma septosporum strain CMW23780 18S ribosomal RNA gene, partial sequence; internal transcribed spacer 1, 5.8S ribosomal RNA gene, and internal transcribed spacer 2, complete sequence; and 28S ribosomal RNA gene, partial sequence
Earliella scabrosa CIRM-BRFM 1817 v1.0	51673276	17744	1.7744	2	1.12714	0	0	0	0	24	13.5257	2	1.12714	4	2.25428	22	12.3986	0.375714	7.32642	0.666667	13	Basidiomycota	Agaricomycotina	Agaricomycetes	Polyporales	Polyporaceae	Earliella	Saprotroph	Saprotroph	Wood Saprotroph	Wood Saprotroph	Highly Probable	Polyporoid	White Rot	KR706167.1 Earliella scabrosa voucher UOC DAMIA D37 18S ribosomal RNA gene, partial sequence; internal transcribed spacer 1, 5.8S ribosomal RNA gene, and internal transcribed spacer 2, complete sequence; and 28S ribosomal RNA gene, partial sequence
Elsinoe ampelina CECT 20119 v1.0	28270677	10209	1.0209	3	2.93858	2	1.95906	3	2.93858	1	0.979528	2	1.95906	2	1.95906	16	15.6724	2.61207	5.14252	2.66667	5.25	Ascomycota	Pezizomycotina	Dothideomycetes	Myriangiales	Elsinoaceae	Elsinoe	Pathotroph	Pathotroph	Plant Pathogen	Plant Pathogen	Probable	Microfungus	NULL	AY826764.1 Elsinoe ampelina isolate EAMI-3 18S ribosomal RNA gene, partial sequence; internal transcribed spacer 1, 5.8S ribosomal RNA gene, and internal transcribed spacer 2, complete sequence; and 28S ribosomal RNA gene, partial sequence
Encephalitozoon cuniculi GB-M1	2497519	1996	0.1996	0	0	0	0	0	0	0	0	0	0	0	0	0	0	0	0	0	0	Microsporidia	NA	Microsporea	Microsporidia	Unikaryonidae	Encephalitozoon	Pathotroph	Pathotroph	NULL	NULL	Probable	NULL	NULL	GU213880.1 Encephalitozoon cuniculi strain II small subunit ribosomal RNA gene, partial sequence; internal transcribed spacer 1, 5.8S ribosomal RNA gene, and internal transcribed spacer 2, complete sequence; and large subunit ribosomal RNA gene, partial sequence
Encephalitozoon hellem ATCC 50504	2251784	1847	0.1847	0	0	0	0	0	0	0	0	0	0	0	0	0	0	0	0	0	0	Microsporidia	NA	Microsporea	Microsporidia	Unikaryonidae	Encephalitozoon	Pathotroph	Pathotroph	NULL	NULL	Probable	NULL	NULL	AF338368.1 Encephalitozoon hellem genotype 2B internal transcribed spacer, partial sequence
Encephalitozoon intestinalis ATCC 50506	2216898	1833	0.1833	0	0	0	0	0	0	0	0	1	5.45554	0	0	0	0	0	1.36388	0	0.25	Microsporidia	NA	Microsporea	Microsporidia	Unikaryonidae	Encephalitozoon	Pathotroph	Pathotroph	NULL	NULL	Probable	NULL	NULL	MG551530.1 Encephalitozoon intestinalis isolate IR.TM1 small subunit ribosomal RNA gene and internal transcribed spacer 1, partial sequence
Encephalitozoon romaleae SJ-2008	2187595	1831	0.1831	0	0	0	0	0	0	0	0	0	0	0	0	0	0	0	0	0	0	Microsporidia	NA	Microsporea	Microsporidia	Unikaryonidae	Encephalitozoon	Pathotroph	Pathotroph	NULL	NULL	Probable	NULL	NULL	FJ026013.1 Encephalitozoon sp. SJ-2008 16S small subunit ribosomal RNA gene, partial sequence; 16S-23S internal transcribed spacer, complete sequence; and 23S large subunit ribosomal RNA gene, partial sequence
Endocarpon pusillum Z07020	37130611	9238	0.9238	3	3.24746	1	1.08249	1	1.08249	1	1.08249	0	0	0	0	3	3.24746	1.80414	1.08249	1.66667	1	Ascomycota	Pezizomycotina	Eurotiomycetes	Verrucariales	Verrucariaceae	Endocarpon	Symbiotroph	Symbiotroph	Lichenized	Lichenized	Highly Probable	Thallus	NULL	HM237334.1 Endocarpon pusillum voucher Z07020 internal transcribed spacer 1, partial sequence; 5.8S ribosomal RNA gene, complete sequence; and internal transcribed spacer 2, partial sequence
Enterocytozoon bieneusi H348	3860738	3632	0.3632	0	0	0	0	0	0	0	0	0	0	0	0	0	0	0	0	0	0	Microsporidia	NA	NA	Chytridiopsida	Enterocytozoon	Enterocytozoon	Pathotroph	Pathotroph	NULL	NULL	Probable	NULL	NULL	KU885973.1 Enterocytozoon bieneusi isolate 5 small subunit ribosomal RNA gene, partial sequence; internal transcribed spacer, complete sequence; large subunit ribosomal RNA and 18S ribosomal RNA genes, partial sequence; internal transcribed spacer 1, complete sequence; and 5.8S ribosomal RNA gene, partial sequence
Entoleuca mammata CFL468 v1.0	47195832	11498	1.1498	3	2.60915	1	0.869716	2	1.73943	2	1.73943	1	0.869716	5	4.34858	23	20.0035	1.73943	6.7403	2	7.75	Ascomycota	Pezizomycotina	Sordariomycetes	Xylariales	Xylariaceae	Entoleuca	Saprotroph	Saprotroph	Undefined Saprotroph	Undefined Saprotroph	Probable	NULL	NULL	GU300072.1 Entoleuca mammata isolate 100 18S ribosomal RNA gene, partial sequence; internal transcribed spacer 1, 5.8S ribosomal RNA gene, and internal transcribed spacer 2, complete sequence; and 28S ribosomal RNA gene, partial sequence
Entophlyctis helioformis JEL805 v1.0	30915201	10118	1.0118	0	0	0	0	0	0	1	0.988338	0	0	0	0	0	0	0	0.247084	0	0.25	Chytridiomycota	NA	Chytridiomycetes	Chytridiales	Chytriomycetaceae	Entophlyctis	Saprotroph	Saprotroph	Undefined Saprotroph	Undefined Saprotroph	Probable	NULL	NULL	AY997048.1 Entophlyctis helioformis isolate AFTOL-ID 40 internal transcribed spacer 1, partial sequence; 5.8S ribosomal RNA gene, complete sequence; and internal transcribed spacer 2, partial sequence
Eremomyces bilateralis CBS 781.70 v1.0	26864015	9881	0.9881	4	4.04817	1	1.01204	1	1.01204	1	1.01204	2	2.02409	2	2.02409	15	15.1806	2.02409	5.06022	2	5	Ascomycota	Pezizomycotina	Dothideomycetes	Incertae sedis	Eremomycetaceae	Eremomyces	Saprotroph	Saprotroph	Undefined Saprotroph	Undefined Saprotroph	Probable	NULL	NULL	NR_145364.1 Eremomyces bilateralis CBS 781.70 ITS region from TYPE material
Exidia glandulosa v1.0	78171509	26765	2.6765	4	1.49449	1	0.373622	0	0	37	13.824	2	0.747245	6	2.24173	34	12.7032	0.622704	7.37904	1.66667	19.75	Basidiomycota	Agaricomycotina	Agaricomycetes	Auriculariales	Auriculariaceae	Exidia	Saprotroph-Symbiotroph	Saprotroph	Endophyte-Undefined Saprotroph	Undefined Saprotroph	Probable	Tremelloid	NULL	AF291273.1 Exidia glandulosa 18S ribosomal RNA gene, partial sequence; internal transcribed spacer 1, 5.8S ribosomal RNA gene, and internal transcribed spacer 2, complete sequence; and 28S ribosomal RNA gene, partial sequence
Eremothecium gossypii ATCC 10895	9095748	4768	0.4768	2	4.19463	0	0	9	18.8758	0	0	1	2.09732	0	0	0	0	7.69016	0.524329	3.66667	0.25	Ascomycota	Saccharomycotina	Saccharomycetes	Saccharomycetales	Dipodascaceae	Eremothecium	Pathotroph	Pathotroph	Plant Pathogen	Plant Pathogen	Probable	NULL	NULL	AY046216.1 Eremothecium gossypii internal transcribed spacer 1, partial sequence; 5.8S ribosomal RNA gene, complete sequence; and internal transcribed spacer 2, partial sequence
Erysiphe necator c	52505057	6484	0.6484	1	1.54226	0	0	1	1.54226	0	0	0	0	0	0	1	1.54226	1.02817	0.385564	0.666667	0.25	Ascomycota	Pezizomycotina	Leotiomycetes	Erysiphales	Erysiphaceae	Erysiphe	Pathotroph	Pathotroph	Plant Pathogen	Plant Pathogen	Probable	Microfungus	NULL	DQ444327.1 Erysiphe necator isolate TNAU-UnG1 internal transcribed spacer 1, partial sequence; 5.8S ribosomal RNA gene and internal transcribed spacer 2, complete sequence; and 28S ribosomal RNA gene, partial sequence
Erythrobasidium hasegawianum ATCC 9536 v1.0	40686788	9521	0.9521	3	3.15093	2	2.10062	0	0	0	0	1	1.05031	0	0	0	0	1.75052	0.262577	1.66667	0.25	Basidiomycota	Pucciniomycotina	Cystobasidiomycetes	Erythrobasidiales	Erythrobasidiaceae	Erythrobasidium	-	-	-	-	-	-	-	JQ354901.1 Erythrobasidium hasegawianum isolate BJ10007 18S ribosomal RNA gene, partial sequence; internal transcribed spacer 1, 5.8S ribosomal RNA gene, and internal transcribed spacer 2, complete sequence; and 28S ribosomal RNA gene, partial sequence
Eurotium rubrum v1.0	26209327	10076	1.0076	3	2.97737	1	0.992457	2	1.98491	0	0	5	4.96229	2	1.98491	5	4.96229	1.98491	2.97737	2	3	Ascomycota	Pezizomycotina	Eurotiomycetes	Eurotiales	Trichocomaceae	Eurotium	Saprotroph-Symbiotroph	Saprotroph	Endophyte-Undefined Saprotroph	Undefined Saprotroph	Probable	Microfungus	NULL	JN798500.1 Eurotium rubrum strain 4F 18S ribosomal RNA gene, partial sequence; internal transcribed spacer 1, 5.8S ribosomal RNA gene, and internal transcribed spacer 2, complete sequence; and 28S ribosomal RNA gene, partial sequence
Eutypa lata UCREL1	54005819	11685	1.1685	4	3.42319	1	0.855798	1	0.855798	2	1.7116	3	2.56739	3	2.56739	31	26.5297	1.7116	8.34403	2	9.75	Ascomycota	Pezizomycotina	Sordariomycetes	Xylariales	Diatrypaceae	Eutypa	Pathotroph	Pathotroph	Plant Pathogen	Plant Pathogen	Probable	NULL	NULL	GU071114.1 Eutypa lata strain PD 07 03205570 18S ribosomal RNA gene, partial sequence; internal transcribed spacer 1 and 5.8S ribosomal RNA gene, complete sequence; and internal transcribed spacer 2, partial sequence
Exobasidium maculosum A7-4 v1.0	22223690	10185	1.0185	2	1.96367	0	0	2	1.96367	0	0	2	1.96367	0	0	0	0	1.30911	0.490918	1.33333	0.5	Basidiomycota	Ustilaginomycotina	Exobasidiomycetes	Exobasidiales	Exobasidiaceae	Exobasidium	Pathotroph	Pathotroph	Plant Pathogen	Plant Pathogen	Probable	NULL	NULL	KR262422.1 Exobasidium maculosum isolate E1-2 internal transcribed spacer 1, partial sequence; 5.8S ribosomal RNA gene and internal transcribed spacer 2, complete sequence; and 28S ribosomal RNA gene, partial sequence
Exobasidium vaccinii MPITM v1.0	16990195	7453	0.7453	2	2.68348	0	0	1	1.34174	0	0	3	4.02522	0	0	0	0	1.34174	1.00631	1	0.75	Basidiomycota	Ustilaginomycotina	Exobasidiomycetes	Exobasidiales	Exobasidiaceae	Exobasidium	Pathotroph	Pathotroph	Plant Pathogen	Plant Pathogen	Probable	NULL	NULL	AB180362.1 Exobasidium vaccinii genes for ITS1, 5.8S rRNA, ITS2, strain MAFF 238668
Exophiala alcalophila ATCC 48519 v1.0	29813316	12077	1.2077	4	3.31208	1	0.82802	6	4.96812	0	0	1	0.82802	0	0	1	0.82802	3.03607	0.41401	3.66667	0.5	Ascomycota	Pezizomycotina	Eurotiomycetes	Chaetothyriales	Herpotrichiellaceae	Exophiala	Saprotroph	Saprotroph	Undefined Saprotroph	Undefined Saprotroph	Probable	Facultative Yeast	NULL	KX793104.1 Exophiala alcalophila voucher FCKU 304 internal transcribed spacer 1, partial sequence; 5S ribosomal RNA gene, complete sequence; and internal transcribed spacer 2, partial sequence
Fennellomyces sp. T-0311 v1.0	45897337	14128	1.4128	4	2.83126	2	1.41563	0	0	0	0	0	0	0	0	0	0	1.41563	0	2	0		Mucormycotina	Mucormycetes	Mucorales	Lichtheimiaceae	Fennellomyces	Saprotroph	Saprotroph	Undefined Saprotroph	Undefined Saprotroph	Probable	NULL	NULL	KC762227.1 Fennellomyces sp. UOM PLA3 18S ribosomal RNA gene, partial sequence; internal transcribed spacer 1, 5.8S ribosomal RNA gene, and internal transcribed spacer 2, complete sequence; and 28S ribosomal RNA gene, partial sequence
Exophiala alcalophila J33 v1.0	29703595	12081	1.2081	4	3.31098	1	0.827746	6	4.96648	0	0	1	0.827746	0	0	1	0.827746	3.03507	0.413873	3.66667	0.5	Ascomycota	Pezizomycotina	Eurotiomycetes	Chaetothyriales	Herpotrichiellaceae	Exophiala	Saprotroph	Saprotroph	Undefined Saprotroph	Undefined Saprotroph	Probable	Facultative Yeast	NULL	KX793104.1 Exophiala alcalophila voucher FCKU 304 internal transcribed spacer 1, partial sequence; 5S ribosomal RNA gene, complete sequence; and internal transcribed spacer 2, partial sequence
Exophiala aquamarina CBS 119918	41566958	13118	1.3118	6	4.57387	2	1.52462	3	2.28693	0	0	2	1.52462	0	0	2	1.52462	2.79514	0.762311	3.66667	1	Ascomycota	Pezizomycotina	Eurotiomycetes	Chaetothyriales	Herpotrichiellaceae	Exophiala	Saprotroph	Saprotroph	Undefined Saprotroph	Undefined Saprotroph	Probable	Facultative Yeast	NULL	KU158162.1 Exophiala aquamarina culture-collection MUT<ITA_:5352 internal transcribed spacer 1, partial sequence; 5.8S ribosomal RNA gene, complete sequence; and internal transcribed spacer 2, partial sequence
Exophiala dermatitidis UT8656	26350763	9562	0.9562	3	3.13742	0	0	5	5.22903	0	0	2	2.09161	0	0	1	1.04581	2.78882	0.784355	2.66667	0.75	Ascomycota	Pezizomycotina	Eurotiomycetes	Chaetothyriales	Herpotrichiellaceae	Exophiala	Saprotroph	Saprotroph	Undefined Saprotroph	Undefined Saprotroph	Probable	Facultative Yeast	NULL	EF568099.1 Exophiala dermatitidis strain WM 05.13 isolate ISHAM-ITS_ID MITS1561 18S ribosomal RNA gene, partial sequence; internal transcribed spacer 1, 5.8S ribosomal RNA gene, and internal transcribed spacer 2, complete sequence; and 28S ribosomal RNA gene, partial sequence
Exophiala mesophila CBS40295	29273723	10347	1.0347	6	5.79878	2	1.93293	3	2.89939	0	0	2	1.93293	0	0	2	1.93293	3.5437	0.966464	3.66667	1	Ascomycota	Pezizomycotina	Eurotiomycetes	Chaetothyriales	Herpotrichiellaceae	Exophiala	Saprotroph	Saprotroph	Undefined Saprotroph	Undefined Saprotroph	Probable	Facultative Yeast	NULL	JN680269.1 Exophiala mesophila strain NCCPF 106011 internal transcribed spacer 1, partial sequence; 5.8S ribosomal RNA gene, complete sequence; and internal transcribed spacer 2, partial sequence
Exophiala oligosperma CBS72588	38224514	13234	1.3234	4	3.02252	1	0.755629	3	2.26689	0	0	1	0.755629	0	0	1	0.755629	2.01501	0.377815	2.66667	0.5	Ascomycota	Pezizomycotina	Eurotiomycetes	Chaetothyriales	Herpotrichiellaceae	Exophiala	Saprotroph	Saprotroph	Undefined Saprotroph	Undefined Saprotroph	Probable	Facultative Yeast	NULL	KY290272.1 Exophiala oligosperma strain CGMHD 0057 18S ribosomal RNA gene, partial sequence; internal transcribed spacer 1, 5.8S ribosomal RNA gene, and internal transcribed spacer 2, complete sequence; and 28S ribosomal RNA gene, partial sequence
Exophiala sideris CBS121828	29505589	11120	1.112	3	2.69784	1	0.899281	4	3.59712	0	0	2	1.79856	0	0	0	0	2.39808	0.44964	2.66667	0.5	Ascomycota	Pezizomycotina	Eurotiomycetes	Chaetothyriales	Herpotrichiellaceae	Exophiala	Saprotroph	Saprotroph	Undefined Saprotroph	Undefined Saprotroph	Probable	Facultative Yeast	NULL	HQ452335.1 Exophiala sideris isolate dH 18130 voucher CBS:121842 internal transcribed spacer 1, partial sequence; 5.8S ribosomal RNA gene, complete sequence; and internal transcribed spacer 2, partial sequence
Exophiala spinifera CBS89968	32912349	12049	1.2049	5	4.14972	1	0.829944	5	4.14972	0	0	2	1.65989	0	0	1	0.829944	3.04313	0.622458	3.66667	0.75	Ascomycota	Pezizomycotina	Eurotiomycetes	Chaetothyriales	Herpotrichiellaceae	Exophiala	Saprotroph	Saprotroph	Undefined Saprotroph	Undefined Saprotroph	Probable	Facultative Yeast	NULL	AY156966.2 Exophiala spinifera strain CBS 110628 isolate ISHAM-ITS_ID MITS1680 18S ribosomal RNA gene, partial sequence; internal transcribed spacer 1, 5.8S ribosomal RNA gene, and internal transcribed spacer 2, complete sequence; and 28S ribosomal RNA gene, partial sequence
Exophiala xenobiotica CBS118157	31405760	13187	1.3187	5	3.79161	1	0.758323	4	3.03329	0	0	1	0.758323	0	0	1	0.758323	2.52774	0.379161	3.33333	0.5	Ascomycota	Pezizomycotina	Eurotiomycetes	Chaetothyriales	Herpotrichiellaceae	Exophiala	Saprotroph	Saprotroph	Undefined Saprotroph	Undefined Saprotroph	Probable	Facultative Yeast	NULL	DQ182594.1 Exophiala xenobiotica strain CBS 117653 isolate ISHAM-ITS_ID MITS1694 small subunit ribosomal RNA gene, partial sequence; internal transcribed spacer 1, 5.8S ribosomal RNA gene, and internal transcribed spacer 2, complete sequence; and large subunit ribosomal RNA gene, partial sequence
Fellomyces penicillatus Phaff54-35 v1.0	21049006	8340	0.834	2	2.39808	0	0	0	0	0	0	2	2.39808	0	0	0	0	0.799361	0.59952	0.666667	0.5	Basidiomycota	Agaricomycotina	Tremellomycetes	Tremellales	Cuniculitremaceae	Fellomyces	-	-	-	-	-	-	-	AF444337.1 Fellomyces penicillatus strain CBS 5492 18S ribosomal RNA gene, partial sequence; internal transcribed spacer 1, 5.8S ribosomal RNA gene, and internal transcribed spacer 2, complete sequence; and 28S ribosomal RNA gene, partial sequence
Fibroporia radiculosa TFFH 294	28378039	9262	0.9262	2	2.15936	0	0	0	0	1	1.07968	2	2.15936	0	0	2	2.15936	0.719787	1.3496	0.666667	1.25	Basidiomycota	Agaricomycotina	Agaricomycetes	Polyporales	Fomitopsidaceae	Fibroporia	Saprotroph	Saprotroph	Wood Saprotroph	Wood Saprotroph	Probable	Corticioid	Brown Rot	FJ644284.1 Fibroporia radiculosa voucher Cui 2797 18S ribosomal RNA gene, partial sequence; internal transcribed spacer 1, 5.8S ribosomal RNA gene, and internal transcribed spacer 2, complete sequence; and 28S ribosomal RNA gene, partial sequence
Fibulorhizoctonia sp. CBS 109695 v1.0	95125689	32946	3.2946	8	2.42822	0	0	1	0.303527	0	0	2	0.607054	21	6.37407	14	4.24938	0.910581	2.80762	3	9.25	Basidiomycota	Agaricomycotina	Agaricomycetes	Atheliales	Atheliaceae	Fibulorhizoctonia	Saprotroph	Saprotroph	Undefined Saprotroph	Undefined Saprotroph	Probable	NULL	White Rot	AY854062.1 Fibulorhizoctonia sp. LA082103L isolate AFTOL-ID 576 18S ribosomal RNA gene, partial sequence; internal transcribed spacer 1, 5.8S ribosomal RNA gene, and internal transcribed spacer 2, complete sequence; and 25S ribosomal RNA gene, partial sequence
Fibulobasidium inconspicuum Phaff89-39 v1.0	20291509	8148	0.8148	2	2.45459	0	0	1	1.2273	0	0	1	1.2273	0	0	0	0	1.2273	0.306824	1	0.25	Basidiomycota	Agaricomycotina	Tremellomycetes	Tremellales	Sirobasidiaceae	Fibulobasidium	Saprotroph	Saprotroph	Undefined Saprotroph	Undefined Saprotroph	Highly Probable	Facultative Yeast	NULL	JN053498.1 Fibulobasidium inconspicuum isolate AM64 18S ribosomal RNA gene, partial sequence; internal transcribed spacer 1, 5.8S ribosomal RNA gene, and internal transcribed spacer 2, complete sequence; and 28S ribosomal RNA gene, partial sequence
Fistulina hepatica v1.0	33847808	11244	1.1244	1	0.889363	0	0	0	0	0	0	1	0.889363	4	3.55745	5	4.44682	0.296454	2.22341	0.333333	2.5	Basidiomycota	Agaricomycotina	Agaricomycetes	Agaricales	Fistulinaceae	Fistulina	Pathotroph-Saprotroph	Saprotroph	Plant Pathogen-Wood Saprotroph	Wood Saprotroph	Highly Probable	Polyporoid	Brown Rot	AY571038.1 Fistulina hepatica strain REG593 internal transcribed spacer 1, partial sequence; 5.8S ribosomal RNA gene and internal transcribed spacer 2, complete sequence; and 25S ribosomal RNA gene, partial sequence
Fomes fomentarius CIRM-BRFM 1821 v1.0	40950972	14757	1.4757	2	1.35529	0	0	0	0	16	10.8423	2	1.35529	4	2.71058	19	12.8752	0.451763	6.94586	0.666667	10.25	Basidiomycota	Agaricomycotina	Agaricomycetes	Polyporales	Polyporaceae	Fomes	Saprotroph	Saprotroph	Wood Saprotroph	Wood Saprotroph	Highly Probable	Polyporoid	White Rot	EU273503.1 Fomes fomentarius isolate XSD-29 18S ribosomal RNA gene, partial sequence; internal transcribed spacer 1, 5.8S ribosomal RNA gene, and internal transcribed spacer 2, complete sequence; and 28S ribosomal RNA gene, partial sequence
Fomitiporia mediterranea v1.0	63354420	11333	1.1333	2	1.76476	0	0	0	0	17	15.0004	5	4.41189	2	1.76476	13	11.4709	0.588253	8.162	0.666667	9.25	Basidiomycota	Agaricomycotina	Agaricomycetes	Hymenochaetales	Hymenochaetaceae	Fomitiporia	Pathotroph-Saprotroph	Saprotroph	Plant Pathogen-Wood Saprotroph	Wood Saprotroph	Probable	Polyporoid	White Rot	EU477479.1 Fomitiporia mediterranea isolate ApVt 18S ribosomal RNA gene, partial sequence; internal transcribed spacer 1, 5.8S ribosomal RNA gene, and internal transcribed spacer 2, complete sequence; and 28S ribosomal RNA gene, partial sequence
Fomitopsis betulina CIRM-BRFM 1772 v1.1	42863829	12070	1.207	1	0.8285	1	0.8285	1	0.8285	1	0.8285	2	1.657	0	0	3	2.4855	0.8285	1.24275	1	1.5	Basidiomycota	Agaricomycotina	Agaricomycetes	Hymenochaetales	Hymenochaetaceae	Fomitopsis	Pathotroph-Saprotroph	Saprotroph	Plant Pathogen-Wood Saprotroph	Wood Saprotroph	Highly Probable	Polyporoid	Brown Rot	JX507733.1 Piptoporus betulinus isolate 277 internal transcribed spacer 1, partial sequence; 5.8S ribosomal RNA gene and internal transcribed spacer 2, complete sequence; and 28S ribosomal RNA gene, partial sequence
Fomitopsis pinicola FP-58527 SS1 v3.0	41614358	13885	1.3885	2	1.4404	1	0.720202	0	0	1	0.720202	5	3.60101	0	0	4	2.88081	0.720202	1.8005	1	2.5	Basidiomycota	Agaricomycotina	Agaricomycetes	Hymenochaetales	Hymenochaetaceae	Fomitopsis	Pathotroph-Saprotroph	Saprotroph	Plant Pathogen-Wood Saprotroph	Wood Saprotroph	Highly Probable	Polyporoid	Brown Rot	HM052826.1 Fomitopsis pinicola isolate T64N internal transcribed spacer 1, partial sequence; 5.8S ribosomal RNA gene and internal transcribed spacer 2, complete sequence; and 28S ribosomal RNA gene, partial sequence
Fonsecaea monophora CBS 269.37	35229797	11984	1.1984	4	3.33778	1	0.834446	5	4.17223	0	0	2	1.66889	0	0	0	0	2.78149	0.417223	3.33333	0.5	Ascomycota	Pezizomycotina	Eurotiomycetes	Chaetothyriales	Herpotrichiellaceae	Fonsecaea	Saprotroph	Saprotroph	Undefined Saprotroph	Undefined Saprotroph	Probable	Facultative Yeast	NULL	FJ785471.1 Fonsecaea monophora strain CBS 123849 18S ribosomal RNA gene, partial sequence; internal transcribed spacer 1, 5.8S ribosomal RNA gene, and internal transcribed spacer 2, complete sequence; and 28S ribosomal RNA gene, partial sequence
Fonsecaea multimorphosa CBS 102226	33447075	12369	1.2369	4	3.23389	1	0.808473	5	4.04236	0	0	2	1.61695	0	0	0	0	2.69491	0.404236	3.33333	0.5	Ascomycota	Pezizomycotina	Eurotiomycetes	Chaetothyriales	Herpotrichiellaceae	Fonsecaea	Saprotroph	Saprotroph	Undefined Saprotroph	Undefined Saprotroph	Probable	Facultative Yeast	NULL	JF267657.1 Fonsecaea multimorphosa strain CBS 980.96 18S ribosomal RNA gene, partial sequence; internal transcribed spacer 1, 5.8S ribosomal RNA gene, and internal transcribed spacer 2, complete sequence; and 28S ribosomal RNA gene, partial sequence
Fonsecaea nubica CBS 269.64	33787447	11681	1.1681	4	3.42436	1	0.856091	5	4.28046	0	0	2	1.71218	0	0	0	0	2.85364	0.428046	3.33333	0.5	Ascomycota	Pezizomycotina	Eurotiomycetes	Chaetothyriales	Herpotrichiellaceae	Fonsecaea	Saprotroph	Saprotroph	Undefined Saprotroph	Undefined Saprotroph	Probable	Facultative Yeast	NULL	KU885982.1 Fonsecaea nubica strain dH 24426 18S ribosomal RNA gene, partial sequence; internal transcribed spacer 1 and 5.8S ribosomal RNA gene, complete sequence; and internal transcribed spacer 2, partial sequence
Fonsecaea pedrosoi CBS 271.37	34688880	12527	1.2527	4	3.1931	1	0.798276	4	3.1931	0	0	2	1.59655	0	0	0	0	2.39483	0.399138	3	0.5	Ascomycota	Pezizomycotina	Eurotiomycetes	Chaetothyriales	Herpotrichiellaceae	Fonsecaea	Saprotroph	Saprotroph	Undefined Saprotroph	Undefined Saprotroph	Probable	Facultative Yeast	NULL	FJ914990.1 Fonsecaea pedrosoi strain WCH-FP001 18S ribosomal RNA gene, partial sequence; internal transcribed spacer 1, 5.8S ribosomal RNA gene, and internal transcribed spacer 2, complete sequence; and 28S ribosomal RNA gene, partial sequence
Fusarium oxysporum f. sp. lycopersici 4287 v2	52242347	17445	1.7445	9	5.15907	2	1.14646	2	1.14646	2	1.14646	9	5.15907	3	1.71969	16	9.17168	2.484	4.29923	4.33333	7.5	Ascomycota	Pezizomycotina	Sordariomycetes	Hypocreales	Nectriaceae	Fusarium	Pathotroph-Saprotroph	Saprotroph	Plant Pathogen-Soil Saprotroph-Wood Saprotroph	Wood Saprotroph	Probable	NULL	Soft Rot	KR071144.1 Fusarium oxysporum f. sp. lycopersici strain FOL1 18S ribosomal RNA gene, partial sequence; internal transcribed spacer 1, 5.8S ribosomal RNA gene, and internal transcribed spacer 2, complete sequence; and 28S ribosomal RNA gene, partial sequence
Fusarium fujikuroi IMI 58289	43832314	14813	1.4813	4	2.70033	1	0.675083	2	1.35017	1	0.675083	5	3.37541	3	2.02525	13	8.77608	1.57519	3.71295	2.33333	5.5	Ascomycota	Pezizomycotina	Sordariomycetes	Hypocreales	Nectriaceae	Fusarium	Pathotroph-Saprotroph	Saprotroph	Plant Pathogen-Soil Saprotroph-Wood Saprotroph	Wood Saprotroph	Probable	NULL	Soft Rot	MG654673.1 Fusarium fujikuroi strain E163 internal transcribed spacer 1, partial sequence; 5.8S ribosomal RNA gene, complete sequence; and internal transcribed spacer 2, partial sequence
Fusarium graminearum v1.0	36446046	13322	1.3322	4	3.00255	1	0.750638	1	0.750638	1	0.750638	3	2.25191	2	1.50128	13	9.75829	1.50128	3.56553	2	4.75	Ascomycota	Pezizomycotina	Sordariomycetes	Hypocreales	Nectriaceae	Fusarium	Pathotroph-Saprotroph	Saprotroph	Plant Pathogen-Soil Saprotroph-Wood Saprotroph	Wood Saprotroph	Probable	NULL	Soft Rot	JX162395.1 Fusarium graminearum strain CBS 131778 internal transcribed spacer 1, partial sequence; 5.8S ribosomal RNA gene and internal transcribed spacer 2, complete sequence; and 28S ribosomal RNA gene, partial sequence
Fusarium oxysporum FOX64 v1.0	61357934	27347	2.7347	9	3.29104	2	0.731342	2	0.731342	1	0.365671	10	3.65671	4	1.46268	13	4.75372	1.58457	2.5597	4.33333	7	Ascomycota	Pezizomycotina	Sordariomycetes	Hypocreales	Nectriaceae	Fusarium	Pathotroph-Saprotroph	Saprotroph	Plant Pathogen-Soil Saprotroph-Wood Saprotroph	Wood Saprotroph	Probable	NULL	Soft Rot	AY387705.1 Fusarium oxysporum isolate ML-5-2 internal transcribed spacer 1, partial sequence; 5.8S ribosomal RNA gene, complete sequence; and internal transcribed spacer 2, partial sequence
Gaertneriomyces semiglobifer Barr 43 v1.0	20918219	8714	0.8714	2	2.29516	0	0	0	0	0	0	0	0	0	0	1	1.14758	0.765052	0.286895	0.666667	0.25	Chytridiomycota	NA	Chytridiomycetes	Spizellomycetalles	Spizellomycetaceae	Gaertneriomyces	Pathotroph	Pathotroph	Plant Pathogen	Plant Pathogen	Probable	NULL	NULL	JN943058.1 Gaertneriomyces semiglobifer strain FSU 2517 internal transcribed spacer 1, partial sequence; 5.8S ribosomal RNA gene, complete sequence; and internal transcribed spacer 2, partial sequence
Fusarium pseudograminearum CS3096	36330246	12395	1.2395	4	3.22711	1	0.806777	1	0.806777	2	1.61355	9	7.26099	3	2.42033	16	12.9084	1.61355	6.05083	2	7.5	Ascomycota	Pezizomycotina	Sordariomycetes	Hypocreales	Nectriaceae	Fusarium	Pathotroph-Saprotroph	Saprotroph	Plant Pathogen-Soil Saprotroph-Wood Saprotroph	Wood Saprotroph	Probable	NULL	Soft Rot	JN862235.1 Fusarium pseudograminearum isolate WZ-8A 18S ribosomal RNA gene, partial sequence; internal transcribed spacer 1, 5.8S ribosomal RNA gene, and internal transcribed spacer 2, complete sequence; and 28S ribosomal RNA gene, partial sequence
Fusarium redolens A4 v1.0	52563400	17051	1.7051	4	2.3459	1	0.586476	3	1.75943	1	0.586476	3	1.75943	2	1.17295	13	7.62419	1.56394	2.78576	2.66667	4.75	Ascomycota	Pezizomycotina	Sordariomycetes	Hypocreales	Nectriaceae	Fusarium	Pathotroph-Saprotroph	Saprotroph	Plant Pathogen-Soil Saprotroph-Wood Saprotroph	Wood Saprotroph	Probable	NULL	Soft Rot	KF499036.1 Fusarium redolens strain FF-00411 18S ribosomal RNA gene, partial sequence; internal transcribed spacer 1, 5.8S ribosomal RNA gene, and internal transcribed spacer 2, complete sequence; and 28S ribosomal RNA gene, partial sequence
Fusarium verticillioides 7600 v2	41776161	20553	2.0553	5	2.43273	1	0.486547	1	0.486547	1	0.486547	6	2.91928	3	1.45964	12	5.83856	1.13528	2.67601	2.33333	5.5	Ascomycota	Pezizomycotina	Sordariomycetes	Hypocreales	Nectriaceae	Fusarium	Pathotroph-Saprotroph	Saprotroph	Plant Pathogen-Soil Saprotroph-Wood Saprotroph	Wood Saprotroph	Probable	NULL	Soft Rot	KR052812.1 Fusarium verticillioides strain LAPEMI 10.2015 18S ribosomal RNA gene, partial sequence; internal transcribed spacer 1 and 5.8S ribosomal RNA gene, complete sequence; and internal transcribed spacer 2, partial sequence
Gautieria morchelliformis GMNE.BST v1.0	122807766	20331	2.0331	2	0.983719	0	0	0	0	36	17.7069	1	0.49186	3	1.47558	2	0.983719	0.327906	5.16453	0.666667	10.5	Basidiomycota	Agaricomycotina	Agaricomycetes	Gomphales	Gomphaceae	Gautieria	Symbiotroph	Symbiotroph	Ectomycorrhizal	Ectomycorrhizal	Highly Probable	Gasteroid	Hypogeous	AF377066.1 Gautieria morchelliformis isolate HH2222Swiss internal transcribed spacer 1, partial sequence; 5.8S ribosomal RNA gene, complete sequence; and internal transcribed spacer 2, partial sequence
Gaeumannomyces graminis var. tritici R3-111a-1	43618147	14655	1.4655	4	2.72944	1	0.682361	3	2.04708	3	2.04708	2	1.36472	6	4.09417	20	13.6472	1.81963	5.2883	2.66667	7.75	Ascomycota	Pezizomycotina	Sordariomycetes	Magnaporthales	Magnaporthaceae	Gaeumannomyces	Pathotroph	Pathotroph	Plant Pathogen	Plant Pathogen	Probable	NULL	NULL	KF150198.1 Gaeumannomyces graminis var. tritici strain GaYJ-5 internal transcribed spacer 1, 5.8S ribosomal RNA gene, and internal transcribed spacer 2, complete sequence
Galerina marginata v1.0	59418196	21461	2.1461	4	1.86385	2	0.931923	1	0.465962	23	10.7171	9	4.19365	12	5.59154	18	8.38731	1.08724	7.2224	2.33333	15.5	Basidiomycota	Agaricomycotina	Agaricomycetes	Agaricales	Hymenogastraceae	Galerina	Pathotroph-Saprotroph	Saprotroph	Bryophyte Parasite-Leaf Saprotroph-Soil Saprotroph-Undefined Saprotroph-Wood Saprotroph	Wood Saprotroph	Probable	Agaricoid	White Rot	KX773867.1 Galerina marginata strain SFC20140703-11 18S ribosomal RNA gene, partial sequence; internal transcribed spacer 1, 5.8S ribosomal RNA gene, and internal transcribed spacer 2, complete sequence; and 28S ribosomal RNA gene, partial sequence
Ganoderma sp. 10597 SS1 v1.0	39522573	12910	1.291	2	1.54919	0	0	0	0	8	6.19675	4	3.09837	3	2.32378	15	11.6189	0.516396	5.80945	0.666667	7.5	Basidiomycota	Agaricomycotina	Agaricomycetes	Polyporales	Ganodermataceae	Ganoderma	Pathotroph-Saprotroph	Saprotroph	Plant Pathogen-Wood Saprotroph	Wood Saprotroph	Highly Probable	Polyporoid	White Rot	KX957800.1 Ganoderma sp. strain LDCMY05 small subunit ribosomal RNA gene, partial sequence; internal transcribed spacer 1 and 5.8S ribosomal RNA gene, complete sequence; and internal transcribed spacer 2, partial sequence
Gelasinospora tetrasperma v1.0	43856413	11251	1.1251	4	3.55524	1	0.88881	3	2.66643	0	0	1	0.88881	7	6.22167	19	16.8874	2.37016	5.99947	2.66667	6.75	Ascomycota	Pezizomycotina	Sordariomycetes	Sordariales	Sordariaceae	Gelasinospora	Saprotroph	Saprotroph	Undefined Saprotroph	Undefined Saprotroph	Probable	NULL	NULL	AF388911.1 Gelasinospora tetrasperma isolate FGSC 7033 internal transcribed spacer 1, partial sequence; 5.8S ribosomal RNA gene and internal transcribed spacer 2, complete sequence; and 28S ribosomal RNA gene, partial sequence
Gilbertella persicaria var. persicaria CBS 190.32-T v1.0	25732466	10992	1.0992	3	2.72926	0	0	0	0	0	0	0	0	0	0	0	0	0.909753	0	1	0		Mucormycotina	Mucormycetes	Mucorales	Choanephoraceae	Gilbertella	Saprotroph	Saprotroph	Undefined Saprotroph	Undefined Saprotroph	Probable	NULL	NULL	JN943052.1 Gilbertella persicaria var. persicaria strain CBS 421.77 internal transcribed spacer 1, partial sequence; 5.8S ribosomal RNA gene, complete sequence; and internal transcribed spacer 2, partial sequence
Globomyces pollinis-pini Arg68 v1.0	21646612	11537	1.1537	3	2.60033	0	0	0	0	0	0	9	7.80099	2	1.73355	0	0	0.866776	2.38364	1	2.75	Chytridiomycota	NA	Chytridiomycetes	Rhizophydiales	Incertae sedis	Globomyces	-	-	-	-	-	-	-	NR_119649.1 Globomyces pollinis-pini BAFC ARG 068 ITS region from TYPE material
Glarea lozoyensis ATCC 20868	39509734	13083	1.3083	3	2.29305	2	1.5287	4	3.0574	5	3.82175	5	3.82175	5	3.82175	24	18.3444	2.29305	7.45242	3	9.75	Ascomycota	Pezizomycotina	Leotiomycetes	Helotiales	Incertae sedis	Glarea	Saprotroph	Saprotroph	Undefined Saprotroph	Undefined Saprotroph	Probable	NULL	NULL	AF169304.1 Glarea lozoyensis ATCC20868 internal transcribed spacer 1, partial sequence; 5.8S ribosomal RNA gene, complete sequence; and internal transcribed spacer 2, partial sequence
Gloeopeniophorella convolvens OM19405 v1.0	37988413	12904	1.2904	2	1.54991	0	0	0	0	11	8.52449	2	1.54991	3	2.32486	11	8.52449	0.516636	5.23094	0.666667	6.75	Basidiomycota	Agaricomycotina	Agaricomycetes	Russulales	Russulaceae	Gloeopeniophorella	Saprotroph	Saprotroph	Undefined Saprotroph	Undefined Saprotroph	Probable	NULL	White Rot	KY848506.1 Gloeopeniophorella convolvens strain OM19405 small subunit ribosomal RNA gene, partial sequence; internal transcribed spacer 1, 5.8S ribosomal RNA gene, and internal transcribed spacer 2, complete sequence; and large subunit ribosomal RNA gene, partial sequence
Glonium stellatum CBS 207.34 v1.0	40521621	14362	1.4362	5	3.48141	2	1.39256	2	1.39256	6	4.17769	10	6.96282	5	3.48141	17	11.8368	2.08885	6.61468	3	9.5	Ascomycota	Pezizomycotina	Dothideomycetes	incertae sedis	Gloniaceae	Glonium	Saprotroph	Saprotroph	Undefined Saprotroph	Undefined Saprotroph	Probable	NULL	NULL	LC228639.1 Glonium sp. macrosporum genes for 18S rRNA, ITS1, 5.8S rRNA, ITS2 and 28S rRNA, partial and complete sequence, strain: JCM 2749
Gloeophyllum trabeum v1.0	37181821	11846	1.1846	2	1.68833	1	0.844167	0	0	0	0	7	5.90917	0	0	4	3.37667	0.844167	2.32146	1	2.75	Basidiomycota	Agaricomycotina	Agaricomycetes	Gleophyllales	Gleophyllaceae	Gloeophyllum	Saprotroph	Saprotroph	Wood Saprotroph	Wood Saprotroph	Highly Probable	Polyporoid	Brown Rot	HM536094.1 Gloeophyllum trabeum isolate 1320 18S small subunit ribosomal RNA gene, partial sequence; internal transcribed spacer 1, 5.8S subunit ribosomal RNA gene, and internal transcribed spacer 2, complete sequence; and 28S large subunit ribosomal RNA gene, partial sequence
Glomerella acutata (Colletotrichum fiorinae MH 18) v1.0	50035977	15777	1.5777	4	2.53534	1	0.633834	2	1.26767	5	3.16917	4	2.53534	7	4.43684	25	15.8459	1.47895	6.4968	2.33333	10.25	Ascomycota	Pezizomycotina	Sordariomycetes	Glomerellales	Glomerellaceae	Glomerella	Pathotroph	Pathotroph	Plant Pathogen	Plant Pathogen	Probable	NULL	NULL	EF622177.1 Glomerella acutata strain UCA1018 internal transcribed spacer 1, partial sequence; 5.8S ribosomal RNA gene and internal transcribed spacer 2, complete sequence; and 28S ribosomal RNA gene, partial sequence
Glomerella cingulata 23 (Colletotrichum gloeosporoides 23) v1.0	58838139	18975	1.8975	4	2.10804	1	0.527009	1	0.527009	6	3.16206	9	4.74308	7	3.68906	28	14.7563	1.05402	6.58762	2	12.5	Ascomycota	Pezizomycotina	Sordariomycetes	Glomerellales	Glomerellaceae	Glomerella	Pathotroph-Symbiotroph	Pathotroph	Endophyte-Plant Pathogen	Plant Pathogen	Probable	Microfungus	NULL	KU695554.1 Colletotrichum gloeosporioides isolate EFA2 internal transcribed spacer 1, partial sequence; 5.8S ribosomal RNA gene, complete sequence; and internal transcribed spacer 2, partial sequence
Gonapodya prolifera v1.0	48794828	13902	1.3902	4	2.87728	0	0	0	0	0	0	4	2.87728	3	2.15796	2	1.43864	0.959095	1.61847	1.33333	2.25	Chytridiomycota	NA	Monoblepharidomycetes	Monoblepharidales	Gonapodyaceae	Gonapodya	-	-	-	-	-	-	-	JN882326.1 Gonapodya prolifera strain ATCC MYA-4800 internal transcribed spacer 1, partial sequence; 5.8S ribosomal RNA gene, complete sequence; and internal transcribed spacer 2, partial sequence
Gongronella butleri v1.0	33012461	11004	1.1004	3	2.72628	0	0	0	0	0	0	0	0	0	0	0	0	0.90876	0	1	0		Mucormycotina	Mucormycetes	Mucorales	Cunninghamellaceae	Gongronella	Saprotroph	Saprotroph	Undefined Saprotroph	Undefined Saprotroph	Probable	NULL	NULL	JN943049.1 Gongronella butleri strain CBS 969.73 internal transcribed spacer 1, partial sequence; 5.8S ribosomal RNA gene, complete sequence; and internal transcribed spacer 2, partial sequence
Guyanagaster necrorhiza MCA 3950 v1.0	53686691	14276	1.4276	4	2.80191	0	0	1	0.700476	5	3.50238	4	2.80191	6	4.20286	13	9.10619	1.16746	4.90333	1.66667	7	Basidiomycota	Agaricomycotina	Agaricomycetes	Agaricales	Physalacriaceae	Guyanagaster	Saprotroph	Saprotroph	Wood Saprotroph	Wood Saprotroph	Probable	Gasteroid	NULL	HM131826.1 Guyanagaster necrorhiza strain TH8989 18S ribosomal RNA gene, partial sequence; internal transcribed spacer 1, 5.8S ribosomal RNA gene, and internal transcribed spacer 2, complete sequence; and 28S ribosomal RNA gene, partial sequence
Gremmeniella abietina DAOM 170408 v1.0	38809823	11131	1.1131	6	5.39035	1	0.898392	5	4.49196	0	0	4	3.59357	5	4.49196	10	8.98392	3.59357	4.26736	4	4.75	Ascomycota	Pezizomycotina	Leotiomycetes	Helotiales	Helotiaceae	Gremmeniella	-	-	-	-	-	-	-	U72259.1 Gremmeniella abietina 18S ribosomal RNA and 28S ribosomal RNA genes, partial sequence, and internal transcribed spacer 1, 5.8S ribosomal RNA gene and internal transcribed spacer 2, complete sequence
Grosmannia clavigera kw1407	29794006	8312	0.8312	4	4.81232	1	1.20308	2	2.40616	1	1.20308	2	2.40616	3	3.60924	2	2.40616	2.80719	2.40616	2.33333	2	Ascomycota	Pezizomycotina	Sordariomycetes	Ophiostomatales	Ophiostomataceae	Grosmannia	Pathotroph	Pathotroph	Plant Pathogen	Plant Pathogen	Probable	NULL	Blue-Staining	AY761158.1 Grosmannia clavigera internal transcribed spacer 1, 5.8S ribosomal RNA gene, and internal transcribed spacer 2, complete sequence
Gymnascella aurantiaca v1.0	25350464	9106	0.9106	2	2.19635	0	0	3	3.29453	0	0	6	6.58906	2	2.19635	8	8.78542	1.8303	4.39271	1.66667	4	Ascomycota	Pezizomycotina	Eurotiomycetes	Onygenales	Gymnoascaceae	Gymnascella	Saprotroph	Saprotroph	Undefined Saprotroph	Undefined Saprotroph	Probable	NULL	NULL	KY629638.1 Gymnascella aurantiaca strain MHS7 18S ribosomal RNA gene, partial sequence; internal transcribed spacer 1, 5.8S ribosomal RNA gene, and internal transcribed spacer 2, complete sequence; and 28S ribosomal RNA gene, partial sequence
Gymnascella citrina v1.1	25160636	9779	0.9779	2	2.0452	0	0	3	3.0678	0	0	5	5.113	4	4.0904	8	8.1808	1.70433	4.34605	1.66667	4.25	Ascomycota	Pezizomycotina	Eurotiomycetes	Onygenales	Gymnoascaceae	Gymnascella	Saprotroph	Saprotroph	Undefined Saprotroph	Undefined Saprotroph	Probable	NULL	NULL	AJ315836.1 Gymnoascus citrinus 5.8S rRNA gene, internal transcribed spacer 1 ITS1 and internal transcribed spacer 2 ITS2, strain CBS 863.72
Gymnopilus chrysopellus PR-1187 v1.0	47223541	18193	1.8193	4	2.19865	1	0.549662	0	0	20	10.9932	4	2.19865	4	2.19865	11	6.04628	0.916103	5.3592	1.66667	9.75	Basidiomycota	Agaricomycotina	Agaricomycetes	Agaricales	Cortinariaceae	Gymnopilus	Saprotroph	Saprotroph	Wood Saprotroph	Wood Saprotroph	Probable	NULL	White Rot	AY281019.1 Gymnopilus sp. Spooner 290 18S ribosomal RNA gene, partial sequence; internal transcribed spacer 1, 5.8S ribosomal RNA gene, and internal transcribed spacer 2, complete sequence; and 28S ribosomal RNA gene, partial sequence
Gymnopilus junonius AH 44721 v1.0	59461163	16444	1.6444	3	1.82437	1	0.608125	0	0	15	9.12187	3	1.82437	5	3.04062	15	9.12187	0.810833	5.77718	1.33333	9.5	Basidiomycota	Agaricomycotina	Agaricomycetes	Agaricales	Cortinariaceae	Gymnopilus	Saprotroph	Saprotroph	Wood Saprotroph	Wood Saprotroph	Probable	NULL	White Rot	JX684001.1 Gymnopilus junonius isolate L5 18S ribosomal RNA gene, partial sequence; internal transcribed spacer 1, 5.8S ribosomal RNA gene, and internal transcribed spacer 2, complete sequence; and 28S ribosomal RNA gene, partial sequence
Gyrodon lividus BX v1.0	43048674	11779	1.1779	2	1.69794	1	0.848969	0	0	0	0	1	0.848969	0	0	4	3.39587	0.848969	1.06121	1	1.25	Basidiomycota	Agaricomycotina	Agaricomycetes	Boletales	Paxillaceae	Gyrodon	Symbiotroph	Symbiotroph	Ectomycorrhizal	Ectomycorrhizal	Highly Probable	Boletoid	NULL	DQ534568.1 Gyrodon lividus strain REG Gl1 18S small subunit ribosomal RNA gene, partial sequence; internal transcribed spacer 1, 5.8S ribosomal RNA gene, and internal transcribed spacer 2, complete sequence; and 28S large subunit ribosomal RNA gene, partial sequence
Gymnopus androsaceus JB14 v1.0	89149538	29375	2.9375	6	2.04255	0	0	2	0.680851	10	3.40426	20	6.80851	12	4.08511	8	2.7234	0.907801	4.25532	2.66667	12.5	Basidiomycota	Agaricomycotina	Agaricomycetes	Agaricales	Marasmiaceae	Gymnopus	Saprotroph	Saprotroph	Undefined Saprotroph	Undefined Saprotroph	Probable	NULL	NULL	KY026749.1 Gymnopus androsaceus isolate TFB5037 18S ribosomal RNA gene, partial sequence; internal transcribed spacer 1, 5.8S ribosomal RNA gene, and internal transcribed spacer 2, complete sequence; and large subunit ribosomal RNA gene, partial sequence
Gymnopus earleae GB-263.02 v1.0	91673264	25530	2.553	5	1.95848	0	0	0	0	8	3.13357	3	1.17509	14	5.48374	6	2.35018	0.652827	3.03564	1.66667	7.75	Basidiomycota	Agaricomycotina	Agaricomycetes	Agaricales	Marasmiaceae	Gymnopus	Saprotroph	Saprotroph	Undefined Saprotroph	Undefined Saprotroph	Probable	NULL	NULL	DQ480094.1 Gymnopus earleae voucher Duke 46 18S ribosomal RNA gene, partial sequence; internal transcribed spacer 1, 5.8S RNA gene, and internal transcribed spacer 2, complete sequence; and large subunit ribosomal RNA gene, partial sequence
Gymnopus luxurians v1.0	66281680	22057	2.2057	3	1.36011	0	0	0	0	5	2.26685	10	4.53371	7	3.1736	12	5.44045	0.453371	3.85365	1	8.5	Basidiomycota	Agaricomycotina	Agaricomycetes	Agaricales	Marasmiaceae	Gymnopus	Saprotroph	Saprotroph	Undefined Saprotroph	Undefined Saprotroph	Probable	NULL	NULL	MF113050.1 Gymnopus luxurians isolate EFA 240 internal transcribed spacer 1, partial sequence; 5.8S ribosomal RNA gene, complete sequence; and internal transcribed spacer 2, partial sequence
Hanseniaspora valbyensis NRRL Y-1626 v1.1	11464179	4800	0.48	1	2.08333	0	0	7	14.5833	0	0	2	4.16667	0	0	0	0	5.55556	1.04167	2.66667	0.5	Ascomycota	Saccharomycotina	Saccharomycetes	Saccharomycetales	Saccharomycetaceae	Hanseniaspora	-	-	-	-	-	-	-	JN942846.1 Hanseniaspora valbyensis strain DAOM 216366 internal transcribed spacer 1, partial sequence; 5.8S ribosomal RNA gene, complete sequence; and internal transcribed spacer 2, partial sequence
Gyromitra esculenta CBS101906 v1.0	45046303	11202	1.1202	2	1.7854	1	0.892698	1	0.892698	0	0	3	2.67809	0	0	28	24.9955	1.19026	6.91841	1.33333	7.75	Ascomycota	Pezizomycotina	Pezizomycetes	Pezizales	Discinaceae	Gyromitra	Saprotroph	Saprotroph	Undefined Saprotroph	Undefined Saprotroph	Probable	NULL	Poisonous	KX420693.1 Gyromitra esculenta isolate H.403 internal transcribed spacer 1, partial sequence; 5.8S ribosomal RNA gene and internal transcribed spacer 2, complete sequence; and 28S ribosomal RNA gene, partial sequence
Heliocybe sulcata OMC1185 v1.0	31948515	12570	1.257	2	1.59109	1	0.795545	0	0	0	0	5	3.97772	0	0	5	3.97772	0.795545	1.98886	1	2.5	Basidiomycota	Agaricomycotina	Agaricomycetes	Polyporales	Polyporaceae	Heliocybe	Saprotroph	Saprotroph	Wood Saprotroph	Wood Saprotroph	Probable	Agaricoid	Brown Rot	HM536095.1 Heliocybe sulcata 18S small subunit ribosomal RNA gene, partial sequence; internal transcribed spacer 1, 5.8S subunit ribosomal RNA gene, and internal transcribed spacer 2, complete sequence; and 28S large subunit ribosomal RNA gene, partial sequence
Hebeloma cylindrosporum h7 v2.0	38226047	15382	1.5382	4	2.60044	1	0.650111	0	0	3	1.95033	4	2.60044	1	0.650111	3	1.95033	1.08352	1.7878	1.66667	2.75	Basidiomycota	Agaricomycotina	Agaricomycetes	Agaricales	Hymenogastraceae	Hebeloma	Symbiotroph	Symbiotroph	Ectomycorrhizal	Ectomycorrhizal	Highly Probable	Agaricoid	NULL	KX687197.1 Hebeloma cylindrosporum voucher IK-H0467 18S ribosomal RNA gene, partial sequence; internal transcribed spacer 1, 5.8S ribosomal RNA gene, and internal transcribed spacer 2, complete sequence; and 28S ribosomal RNA gene, partial sequence
Hesseltinella vesiculosa NRRL3301 v2.0	27224236	11141	1.1141	2	1.79517	0	0	0	0	0	0	0	0	0	0	0	0	0.59839	0	0.666667	0		Mucormycotina	Mucormycetes	Mucorales	Cunninghamellaceae	Hesseltinella	-	-	-	-	-	-	-	NA
Heterobasidion annosum v2.0	33649967	13383	1.3383	2	1.49443	1	0.747217	0	0	8	5.97773	2	1.49443	1	0.747217	10	7.47217	0.747217	3.92289	1	5.25	Basidiomycota	Agaricomycotina	Agaricomycetes	Russulales	Bondarzewiaceae	Heterobasidion	Saprotroph	Saprotroph	Wood Saprotroph	Wood Saprotroph	Highly Probable	Polyporoid	White Rot	AF289931.1 Heterobasidion annosum isolate 97015/3 internal transcribed spacer 1, 5.8S ribosomal RNA gene, and internal transcribed spacer 2, complete sequence
Heterogastridium pycnidioideum ATCC MYA-4631 v1.0	17579447	7658	0.7658	2	2.61165	0	0	0	0	0	0	1	1.30582	0	0	7	9.14077	0.870549	2.61165	0.666667	2	Basidiomycota	Pucciniomycotina	Microbotryomycetes	Heterogastridiales	Hetyerogastridiaceae	Heterogastridium	Pathotroph	Pathotroph	Fungal Parasite	Fungal Parasite	Probable	Facultative Yeast	NULL	GU291276.1 Heterogastridium pycnidioideum strain ATCC MYA-4631 18S ribosomal RNA gene, partial sequence; internal transcribed spacer 1, 5.8S ribosomal RNA gene, and internal transcribed spacer 2, complete sequence; and 28S ribosomal RNA gene, partial sequence
Hexagonia nitida CIRM-BRFM 1802 v1.0	41833432	14981	1.4981	2	1.33502	0	0	0	0	22	14.6853	2	1.33502	4	2.67005	17	11.3477	0.445008	7.50951	0.666667	11.25	Basidiomycota	Agaricomycotina	Agaricomycetes	Polyporales	Polyporaceae	Hexagonia	Saprotroph	Saprotroph	Wood Saprotroph	Wood Saprotroph	Highly Probable	Polyporoid	White Rot	KR108009.1 Hexagonia nitida voucher WU:31712 internal transcribed spacer 1, 5.8S ribosomal RNA gene, and internal transcribed spacer 2, complete sequence; and 28S ribosomal RNA gene, partial sequence
Histoplasma capsulatum NAm1	32988475	9251	0.9251	1	1.08096	0	0	1	1.08096	0	0	3	3.24289	0	0	0	0	0.720643	0.810723	0.666667	0.75	Ascomycota	Pezizomycotina	Eurotiomycetes	Onygenales	Ajellomycetaceae	Histoplasma	Saprotroph	Saprotroph	Undefined Saprotroph	Undefined Saprotroph	Probable	NULL	NULL	AF129547.1 Histoplasma capsulatum isolate type H internal transcribed spacer 1, partial sequence; and 5.8S ribosomal RNA gene and internal transcribed spacer 2, complete sequence
Homolaphlyctis polyrhiza JEL142 v1.0	21324754	7123	0.7123	0	0	0	0	0	0	0	0	0	0	0	0	0	0	0	0	0	0	Chytridiomycota	NA	Rhizophydiomycetes	Rhizophydiales	Incertae sedis	Homolaphlyctis	-	-	-	-	-	-	-	NA
Hyalopycnis blepharistoma ATCC 48560 v1.0	17929094	7872	0.7872	2	2.54065	0	0	0	0	0	0	1	1.27033	0	0	7	8.89228	0.846883	2.54065	0.666667	2	Basidiomycota	Pucciniomycotina	Microbotryomycetes	Heterogastridiales	Heterogastridiaceae	Hyalopycnis	Pathotroph	Pathotroph	Fungal Parasite	Fungal Parasite	Probable	Facultative Yeast	NULL	AF444555.1 Hyalopycnis blepharistoma strain CBS 591.93 18S ribosomal RNA gene, partial sequence; internal transcribed spacer 1, 5.8S ribosomal RNA gene, and internal transcribed spacer 2, complete sequence; and 28S ribosomal RNA gene, partial sequence
Hortaea acidophila CBS 113389 v1.0	20432448	9831	0.9831	2	2.03438	1	1.01719	1	1.01719	0	0	1	1.01719	0	0	0	0	1.35625	0.254298	1.33333	0.25	Ascomycota	Pezizomycotina	Dothideomycetes	Capnodiales	Teratosphaeriaceae	Hortaea	Pathotroph	Pathotroph	Plant Pathogen	Plant Pathogen	Probable	NULL	NULL	GU214636.1 Hortaea acidophila strain CBS 113389 18S ribosomal RNA gene, partial sequence; internal transcribed spacer 1, 5.8S ribosomal RNA gene, and internal transcribed spacer 2, complete sequence; and 28S ribosomal RNA gene, partial sequence
Hortaea werneckii EXF-2000 M0 v1.0	49942992	15748	1.5748	8	5.08001	2	1.27	5	3.17501	2	1.27	4	2.54001	6	3.81001	8	5.08001	3.17501	3.17501	5	5	Ascomycota	Pezizomycotina	Dothideomycetes	Capnodiales	Teratosphaeriaceae	Hortaea	Pathotroph	Pathotroph	Plant Pathogen	Plant Pathogen	Probable	NULL	NULL	DQ336709.1 Hortaea werneckii internal transcribed spacer 1, partial sequence; 5.8S ribosomal RNA gene and internal transcribed spacer 2, complete sequence; and 28S ribosomal RNA gene, partial sequence
Hydnomerulius pinastri v2.0	38278792	13270	1.327	2	1.50716	1	0.75358	0	0	0	0	4	3.01432	4	3.01432	14	10.5501	0.75358	4.14469	1	5.5	Basidiomycota	Agaricomycotina	Agaricomycetes	Boletales	Paxilineae	Hydnomerulius	Saprotroph	Saprotroph	Wood Saprotroph	Wood Saprotroph	Probable	NULL	Brown Rot	GU187523.1 Hydnomerulius pinastri CFMR:MD312 18S small subunit ribosomal RNA gene, partial sequence; internal transcribed spacer 1, 5.8S ribosomal RNA gene, and internal transcribed spacer 2, complete sequence; and 28S large subunit ribosomal RNA gene, partial sequence
Hydnopolyporus fimbriatus CBS384.51 v1.0	34571335	12424	1.2424	2	1.60979	1	0.804894	0	0	10	8.04894	2	1.60979	3	2.41468	18	14.4881	0.804894	6.64037	1	8.25	Basidiomycota	Agaricomycotina	Agaricomycetes	Polyporales	Meripilaceae	Hydnopolyporus	Pathotroph-Saprotroph	Saprotroph	Plant Pathogen-Wood Saprotroph	Wood Saprotroph	Highly Probable	Clavarioid	White Rot	MH159129.1 Hydnopolyporus fimbriatus voucher MushroomObserver.org/289658 internal transcribed spacer 1, partial sequence; 5.8S ribosomal RNA gene, complete sequence; and internal transcribed spacer 2, partial sequence
Hymenopellis radicata IJFM A160 v1.0	78586887	27481	2.7481	3	1.09166	0	0	0	0	10	3.63888	4	1.45555	9	3.27499	23	8.36942	0.363888	4.18471	1	11.5	Basidiomycota	Agaricomycotina	Agaricomycetes	Agaricales	Physalacriaceae	Hymenopellis	Saprotroph	Saprotroph	Undefined Saprotroph	Undefined Saprotroph	Probable	NULL	NULL	KF373783.1 Hymenopellis radicata voucher OrRNA small subunit ribosomal RNA gene, partial sequence; internal transcribed spacer 1 and 5.8S ribosomal RNA gene, complete sequence; and internal transcribed spacer 2, partial sequence
Hydnum rufescens UP504 v2.0	67135451	18665	1.8665	4	2.14305	1	0.535762	1	0.535762	0	0	1	0.535762	1	0.535762	1	0.535762	1.07152	0.401822	2	0.75	Basidiomycota	Agaricomycotina	Agaricomycetes	Cantharellales	Hydnaceae	Hydnum	Symbiotroph	Symbiotroph	Ectomycorrhizal	Ectomycorrhizal	Highly Probable	Hydnoid	NULL	AY817137.1 Hydnum rufescens 18S ribosomal RNA gene, partial sequence; internal transcribed spacer 1, 5.8S ribosomal RNA gene, and internal transcribed spacer 2, complete sequence; and 28S ribosomal RNA gene, partial sequence
Hyphopichia burtonii NRRL Y-1933 v1.0	12403110	6002	0.6002	4	6.66445	0	0	5	8.33056	0	0	3	4.99833	0	0	0	0	4.99833	1.24958	3	0.75	Ascomycota	Saccharomycotina	Saccharomycetes	Saccharomycetales	Pichiaceae	Hyphopichia	-	-	-	-	-	-	-	EF568064.1 Hyphopichia burtonii strain WM 794 isolate ISHAM-ITS_ID MITS1130 18S ribosomal RNA gene, partial sequence; internal transcribed spacer 1, 5.8S ribosomal RNA gene, and internal transcribed spacer 2, complete sequence; and 28S ribosomal RNA gene, partial sequence
Hymenoscyphus varicosporoides PMI_453 v1.0	48242133	14929	1.4929	4	2.67935	2	1.33967	5	3.34919	7	4.68886	6	4.01902	8	5.3587	33	22.1046	2.45607	9.0428	3.66667	13.5	Ascomycota	Pezizomycotina	Leotiomycetes	Helotiales	Helotiaceae	Hymenoscyphus	Pathotroph-Saprotroph-Symbiotroph	Saprotroph	Bryophyte Parasite-Ectomycorrhizal-Ericoid Mycorrhizal-Undefined Saprotroph	Undefined Saprotroph	Possible	Microfungus; Dark Septate Microfungus	NULL	DQ202514.1 Hymenoscyphus varicosporoides strain CBS 651.66 18S ribosomal RNA gene, partial sequence; internal transcribed spacer 1, 5.8S ribosomal RNA gene, and internal transcribed spacer 2, complete sequence; and 28S ribosomal RNA gene, partial sequence
Hypholoma sublateritium v1.0	48031814	17911	1.7911	3	1.67495	0	0	1	0.558316	14	7.81643	5	2.79158	4	2.23326	13	7.25811	0.744421	5.02485	1.33333	9	Basidiomycota	Agaricomycotina	Agaricomycetes	Agaricales	Strophariaceae	Hypholoma	Saprotroph	Saprotroph	Undefined Saprotroph	Undefined Saprotroph	Probable	Agaricoid	White Rot	JF692746.1 Hypholoma sublateritium strain SPB_28_2_T1A 18S ribosomal RNA gene, partial sequence; internal transcribed spacer 1, 5.8S ribosomal RNA gene, and internal transcribed spacer 2, complete sequence; and 28S ribosomal RNA gene, partial sequence
Hypoxylon sp. CI-4A v1.0	37704138	11712	1.1712	3	2.56148	1	0.853825	2	1.70765	1	0.853825	2	1.70765	4	3.4153	27	23.0533	1.70765	7.25751	2	8.5	Ascomycota	Pezizomycotina	Pyrenomycetes	Xylariales	Xylariaceae	Hypoxylon	Saprotroph	Saprotroph	Undefined Saprotroph	Undefined Saprotroph	Probable	NULL	NULL	MG545056.1 Hypoxylon sp. strain MFLUCC 17-1945 18S ribosomal RNA gene, partial sequence; internal transcribed spacer 1, 5.8S ribosomal RNA gene, and internal transcribed spacer 2, complete sequence; and 28S ribosomal RNA gene, partial sequence
Hypoxylon sp. CO27-5 v1.0	46585682	12256	1.2256	3	2.44778	1	0.815927	1	0.815927	3	2.44778	2	1.63185	5	4.07963	26	21.2141	1.35988	7.34334	1.66667	9	Ascomycota	Pezizomycotina	Pyrenomycetes	Xylariales	Xylariaceae	Hypoxylon	Saprotroph	Saprotroph	Undefined Saprotroph	Undefined Saprotroph	Probable	NULL	NULL	MG545056.1 Hypoxylon sp. strain MFLUCC 17-1945 18S ribosomal RNA gene, partial sequence; internal transcribed spacer 1, 5.8S ribosomal RNA gene, and internal transcribed spacer 2, complete sequence; and 28S ribosomal RNA gene, partial sequence
Hysterium pulicare	38427427	12352	1.2352	5	4.04793	1	0.809585	2	1.61917	2	1.61917	5	4.04793	4	3.23834	18	14.5725	2.15889	5.86949	2.66667	7.25	Ascomycota	Pezizomycotina	Dothideomycetes	Hysteria	Hysteriaceae	Hysterium	Saprotroph	Saprotroph	Undefined Saprotroph	Undefined Saprotroph	Probable	NULL	NULL	EU552137.1 Hysterium pulicare culture-collection CBS:119331 18S ribosomal RNA gene, partial sequence; internal transcribed spacer 1, 5.8S ribosomal RNA gene, and internal transcribed spacer 2, complete sequence; and 28S ribosomal RNA gene, partial sequence
Ilyonectria europaea CBS 129078 v1.0	62828295	20870	2.087	6	2.87494	1	0.479157	5	2.39578	1	0.479157	9	4.31241	3	1.43747	15	7.18735	1.91663	3.3541	4	7	Ascomycota	Pezizomycotina	Sordariomycetes	Hypocreales	Nectriaceae	Ilyonectria	Pathotroph	Pathotroph	Plant Pathogen	Plant Pathogen	Probable	NULL	NULL	JF735295.1 Ilyonectria europaea strain CBS 102892 18S ribosomal RNA gene, partial sequence; internal transcribed spacer 1, 5.8S ribosomal RNA gene, and internal transcribed spacer 2, complete sequence; and 28S ribosomal RNA gene, partial sequence
Ilyonectria robusta PMI_751 v1.0	59648482	20499	2.0499	6	2.92697	1	0.487829	4	1.95131	1	0.487829	8	3.90263	3	1.46349	13	6.34177	1.78871	3.04893	3.66667	6.25	Ascomycota	Pezizomycotina	Sordariomycetes	Hypocreales	Nectriaceae	Ilyonectria	Pathotroph	Pathotroph	Plant Pathogen	Plant Pathogen	Probable	NULL	NULL	KM015300.1 Ilyonectria robusta isolate J906 18S ribosomal RNA gene, partial sequence; internal transcribed spacer 1 and 5.8S ribosomal RNA gene, complete sequence; and internal transcribed spacer 2, partial sequence
Ilyonectria sp. v1.0	63663791	22250	2.225	6	2.69663	1	0.449438	4	1.79775	1	0.449438	11	4.94382	6	2.69663	12	5.39326	1.64794	3.37079	3.66667	7.5	Ascomycota	Pezizomycotina	Sordariomycetes	Hypocreales	Nectriaceae	Ilyonectria	Pathotroph	Pathotroph	Plant Pathogen	Plant Pathogen	Probable	NULL	NULL	KY031692.1 Ilyonectria sp. strain MR112 18S ribosomal RNA gene, partial sequence; internal transcribed spacer 1 and 5.8S ribosomal RNA gene, complete sequence; and internal transcribed spacer 2, partial sequence
Irpex lacteus CCBAS Fr. 238 617/93 v1.0	47742868	15319	1.5319	2	1.30557	1	0.652784	0	0	11	7.18063	2	1.30557	4	2.61114	17	11.0973	0.652784	5.54867	1	8.5	Basidiomycota	Agaricomycotina	Agaricomycetes	Polyporales	Meruliaceae	Irpex	Saprotroph	Saprotroph	Wood Saprotroph	Wood Saprotroph	Highly Probable	Corticioid	White Rot	EU273517.1 Irpex lacteus isolate XSD-2 18S ribosomal RNA gene, partial sequence; internal transcribed spacer 1, 5.8S ribosomal RNA gene, and internal transcribed spacer 2, complete sequence; and 28S ribosomal RNA gene, partial sequence
Jaapia argillacea v1.0	45045919	16419	1.6419	2	1.2181	1	0.60905	0	0	1	0.60905	4	2.4362	5	3.04525	14	8.52671	0.60905	3.6543	1	6	Basidiomycota	Agaricomycotina	Agaricomycetes	Jaapiales	Jaapiaceae	Jaapia	Saprotroph	Saprotroph	Undefined Saprotroph	Undefined Saprotroph	Probable	NULL	NULL	GU187524.1 Jaapia argillacea CBS:252.74 18S small subunit ribosomal RNA gene, partial sequence; internal transcribed spacer 1, 5.8S ribosomal RNA gene, and internal transcribed spacer 2, complete sequence; and 28S large subunit ribosomal RNA gene, partial sequence
Jaminaea sp. MCA 5214 v1.0	16615586	6858	0.6858	2	2.9163	0	0	0	0	0	0	4	5.8326	0	0	0	0	0.972101	1.45815	0.666667	1	Basidiomycota	Ustilaginomycotina	Exobasidiomycetes	Microstromatales	Incertae sedis	Jaminaea	-	-	-	-	-	-	-	KY446900.2 Jaminaea sp. GH3-1 small subunit ribosomal RNA gene, partial sequence; internal transcribed spacer 1, 5.8S ribosomal RNA gene, and internal transcribed spacer 2, complete sequence; and large subunit ribosomal RNA gene, partial sequence
Kalaharituber pfeilii F3 v1.0	78991937	15190	1.519	2	1.31666	1	0.658328	2	1.31666	0	0	2	1.31666	1	0.658328	14	9.21659	1.09721	2.79789	1.66667	4.25	Ascomycota	Pezizomycotina	Pezizomycetes	Pezizales	Pezizaceae	Kalaharituber	Symbiotroph	Symbiotroph	Ectomycorrhizal	Ectomycorrhizal	Possible	NULL	NULL	AF301422.1 Kalaharituber pfeilii Tpb 18S ribosomal RNA gene, partial sequence; internal transcribed spacer 1, 5.8S ribosomal RNA gene, and internal transcribed spacer 2, complete sequence; and 25S ribosomal RNA gene, partial sequence
Karstenula rhodostoma CBS 690.94 v1.0	45074449	15043	1.5043	3	1.99428	2	1.32952	2	1.32952	6	3.98857	9	5.98285	6	3.98857	31	20.6076	1.55111	8.64189	2.33333	13	Ascomycota	Pezizomycotina	Dothideomycetes	Pleosporales	Melanommataceae	Karstenula	Saprotroph	Saprotroph	Undefined Saprotroph	Undefined Saprotroph	Probable	NULL	NULL	LC014559.1 Karstenula rhodostoma genes for 18S rRNA, ITS1, 5.8S rRNA, ITS2, 28S rRNA, partial and complete sequence, strain: CBS:691.94
Kazachstania africana CBS 2517	11130140	5378	0.5378	2	3.71885	0	0	14	26.032	0	0	4	7.43771	0	0	0	0	9.91695	1.85943	5.33333	1	Ascomycota	Saccharomycotina	Saccharomycetes	Saccharomycetales	Saccharomycetaceae	Kazachstania	-	-	-	-	-	-	-	KY103621.1 Kazachstania africana culture CBS:2655 small subunit ribosomal RNA gene, partial sequence; internal transcribed spacer 1, 5.8S ribosomal RNA gene, and internal transcribed spacer 2, complete sequence; and large subunit ribosomal RNA gene, partial sequence
Khuskia oryzae ATCC 28132 v1.0	46052188	13375	1.3375	3	2.24299	1	0.747664	1	0.747664	2	1.49533	2	1.49533	6	4.48598	24	17.9439	1.24611	6.35514	1.66667	8.5	Ascomycota	Pezizomycotina	Sordariomycetes	incertae sedis	Incertae sedis	Khuskia	Saprotroph	Saprotroph	Undefined Saprotroph	Undefined Saprotroph	Probable	NULL	NULL	KX674665.1 Khuskia oryzae strain 2.1.12.16 18S ribosomal RNA gene, partial sequence; internal transcribed spacer 1, 5.8S ribosomal RNA gene, and internal transcribed spacer 2, complete sequence; and 28S ribosomal RNA gene, partial sequence
Kickxella alabastrina RSA 675 v1.0	22263034	7475	0.7475	2	2.67559	0	0	0	0	0	0	0	0	0	0	10	13.3779	0.891862	3.34448	0.666667	2.5	Zoopagomycota	Kickxellomycotina	NA	Kickxellales	Kickxellaceae	Kickxella	Saprotroph	Saprotroph	Undefined Saprotroph	Undefined Saprotroph	Probable	NULL	NULL	KF848851.1 Kickxella alabastrina 18S ribosomal RNA gene, partial sequence; internal transcribed spacer 1, 5.8S ribosomal RNA gene, and internal transcribed spacer 2, complete sequence; and 28S ribosomal RNA gene, partial sequence
Kockovaella imperatae NRRL Y-17943 v1.0	17465713	7393	0.7393	2	2.70526	0	0	0	0	0	0	3	4.05789	0	0	0	0	0.901754	1.01447	0.666667	0.75	Basidiomycota	Agaricomycotina	Tremellomycetes	Tremellales	Cuniculitremaceae	Kockovaella	Symbiotroph	Symbiotroph	Epiphyte	Epiphyte	Probable	Yeast	NULL	AF444425.1 Kockovaella imperatae strain CBS 7554 18S ribosomal RNA gene, partial sequence; internal transcribed spacer 1, 5.8S ribosomal RNA gene, and internal transcribed spacer 2, complete sequence; and 28S ribosomal RNA gene, partial sequence
Trinosporium guianense CBS132537 v1.0	24228379	8062	0.8062	2	2.48077	1	1.24039	5	6.20194	0	0	2	2.48077	0	0	1	1.24039	3.3077	0.93029	2.66667	0.75	Ascomycota	Pezizomycotina	Dothideomycetes	Pleosporales	Incertae sedis	Trinosporium	-	-	-	-	-	-	-	JX069869.1 Trinosporium guianense strain CPC 19878 culture-collection CBS:132537 18S ribosomal RNA gene, partial sequence; internal transcribed spacer 1, 5.8S ribosomal RNA gene, and internal transcribed spacer 2, complete sequence; and 28S ribosomal RNA gene, partial sequence
Kluyveromyces lactis	10689156	5076	0.5076	3	5.91017	0	0	9	17.7305	0	0	0	0	0	0	0	0	7.88022	0	4	0	Ascomycota	Saccharomycotina	Saccharomycetes	Saccharomycetales	Saccharomycetaceae	Kluyveromyces	Symbiotroph	Symbiotroph	Endophyte	Endophyte	Highly Probable	Yeast	NULL	KP132318.1 Kluyveromyces lactis strain PMM10-410L isolate ISHAM-ITS_ID MITS1089 18S ribosomal RNA gene, partial sequence; internal transcribed spacer 1, 5.8S ribosomal RNA gene, and internal transcribed spacer 2, complete sequence; and 28S ribosomal RNA gene, partial sequence
Kuraishia capsulata CBS 1993	11371246	6029	0.6029	2	3.3173	1	1.65865	4	6.6346	0	0	3	4.97595	0	0	0	0	3.87018	1.24399	2.33333	0.75	Ascomycota	Saccharomycotina	Saccharomycetes	Saccharomycetales	Saccharomycetaceae	Kuraishia	Pathotroph	Pathotroph	Animal Pathogen	Animal Pathogen	Probable	NULL	NULL	EF568066.1 Kuraishia capsulata strain WM 796 isolate ISHAM-ITS_ID MITS883 18S ribosomal RNA gene, partial sequence; internal transcribed spacer 1, 5.8S ribosomal RNA gene, and internal transcribed spacer 2, complete sequence; and 28S ribosomal RNA gene, partial sequence
Lactifluus subvellereus BPL653 v1.0	44824221	12802	1.2802	2	1.56226	0	0	0	0	3	2.34338	0	0	0	0	1	0.781128	0.520752	0.781128	0.666667	1	Basidiomycota	Agaricomycotina	Agaricomycetes	Russulales	Russulaceae	Lactifluus	Symbiotroph	Symbiotroph	Ectomycorrhizal	Ectomycorrhizal	Highly Probable	Agaricoid	NULL	MH212034.1 Lactifluus subvellereus voucher FLAS-F-61659 internal transcribed spacer 1, partial sequence; 5.8S ribosomal RNA gene, complete sequence; and internal transcribed spacer 2, partial sequence
Laccaria amethystina LaAM-08-1 v2.0	52581404	17553	1.7553	7	3.98792	1	0.569703	0	0	1	0.569703	1	0.569703	0	0	2	1.13941	1.51921	0.569703	2.66667	1	Basidiomycota	Agaricomycotina	Agaricomycetes	Agaricales	Hydnangiaceae	Laccaria	Symbiotroph	Symbiotroph	Ectomycorrhizal	Ectomycorrhizal	Highly Probable	Agaricoid	NULL	JN942808.1 Laccaria amethystina strain A0586 internal transcribed spacer 1, partial sequence; 5.8S ribosomal RNA gene, complete sequence; and internal transcribed spacer 2, partial sequence
Laccaria bicolor v2.0	60707050	23130	2.313	7	3.02637	1	0.432339	0	0	1	0.432339	1	0.432339	0	0	6	2.59403	1.1529	0.864678	2.66667	2	Basidiomycota	Agaricomycotina	Agaricomycetes	Agaricales	Hydnangiaceae	Laccaria	Symbiotroph	Symbiotroph	Ectomycorrhizal	Ectomycorrhizal	Highly Probable	Agaricoid	NULL	JN942812.1 Laccaria bicolor strain A3481 internal transcribed spacer 1, partial sequence; 5.8S ribosomal RNA gene, complete sequence; and internal transcribed spacer 2, partial sequence
Lactarius quietus S23C v1.0	115901997	18943	1.8943	1	0.527899	0	0	0	0	1	0.527899	0	0	0	0	2	1.0558	0.175966	0.395925	0.333333	0.75	Basidiomycota	Agaricomycotina	Agaricomycetes	Russulales	Russulaceae	Lactarius	Symbiotroph	Symbiotroph	Ectomycorrhizal	Ectomycorrhizal	Highly Probable	Agaricoid	NULL	KF432972.1 Lactarius quietus voucher KW131 18S ribosomal RNA gene, partial sequence; internal transcribed spacer 1, 5.8S ribosomal RNA gene, and internal transcribed spacer 2, complete sequence; and 28S ribosomal RNA gene, partial sequence
Lactifluus volemus BPL652 v1.0	62975844	14970	1.497	2	1.33601	0	0	0	0	1	0.668003	0	0	0	0	2	1.33601	0.445335	0.501002	0.666667	0.75	Basidiomycota	Agaricomycotina	Agaricomycetes	Russulales	Russulaceae	Lactifluus	Symbiotroph	Symbiotroph	Ectomycorrhizal	Ectomycorrhizal	Highly Probable	Agaricoid	NULL	JQ753953.1 Lactarius volemus voucher Kobeke Van de Putte 08-45 18S ribosomal RNA gene, partial sequence; internal transcribed spacer 1, 5.8S ribosomal RNA gene, and internal transcribed spacer 2, complete sequence; and 28S ribosomal RNA gene, partial sequence
Lasiosphaeria miniovina SMH2392-1A v1.0	49418628	14970	1.497	5	3.34001	1	0.668003	2	1.33601	1	0.668003	1	0.668003	12	8.01603	34	22.7121	1.78134	8.01603	2.66667	12	Ascomycota	Pezizomycotina	Sordariomycetes	Sordariales	Lasiosphaeriaceae	Lasiosphaeria	-	-	-	-	-	-	-	NA
Laetiporus sulphureus var. sulphureus v1.0	39916888	13774	1.3774	2	1.45201	0	0	0	0	1	0.726006	2	1.45201	2	1.45201	2	1.45201	0.484004	1.27051	0.666667	1.75	Basidiomycota	Agaricomycotina	Agaricomycetes	Polyporales	Fomitopsidaceae	Laetiporus	Saprotroph	Saprotroph	Wood Saprotroph	Wood Saprotroph	Highly Probable	Polyporoid	Brown Rot	AB308150.1 Laetiporus sulphureus var. sulphureus genes for ITS1, 5.8S rRNA, ITS2, isolate: L50-5
Lasiosphaeria ovina CBS 958.72 v1.0	51771160	14921	1.4921	4	2.68079	1	0.670196	2	1.34039	1	0.670196	1	0.670196	11	7.37216	33	22.1165	1.56379	7.70726	2.33333	11.5	Ascomycota	Pezizomycotina	Sordariomycetes	Sordariales	Lasiosphaeriaceae	Lasiosphaeria	Saprotroph	Saprotroph	Undefined Saprotroph	Undefined Saprotroph	Probable	NULL	NULL	AY587931.1 Lasiosphaeria ovina strain SMH3286 18S ribosomal RNA gene, partial sequence; internal transcribed spacer 1, 5.8S ribosomal RNA gene, and internal transcribed spacer 2, complete sequence; and 28S ribosomal RNA gene, partial sequence
Lasiosphaeris hirsuta SMH4607-1 v1.0	44448086	14131	1.4131	4	2.83066	2	1.41533	3	2.12299	2	1.41533	1	0.707664	10	7.07664	36	25.4759	2.12299	8.66888	3	12.25	Ascomycota	Pezizomycotina	Sordariomycetes	Sordariales	Lasiosphaeriaceae	Lasiosphaeris	Saprotroph	Saprotroph	Undefined Saprotroph	Undefined Saprotroph	Probable	NULL	NULL	JN673051.1 Lasiosphaeria hirsuta isolate ANM 1066 internal transcribed spacer 1, partial sequence; 5.8S ribosomal RNA gene and internal transcribed spacer 2, complete sequence; and 28S ribosomal RNA gene, partial sequence
Leiotrametes lactinea CIRM-BRFM 1664 v1.0	36341856	12284	1.2284	2	1.62813	0	0	0	0	11	8.95474	3	2.4422	3	2.4422	16	13.0251	0.542711	6.71605	0.666667	8.25	Basidiomycota	Agaricomycotina	Agaricomycetes	Polyporales	Polyporaceae	Leiotrametes	-	-	-	-	-	-	-	MG722737.1 Leiotrametes lactinea strain LE-BIN 3906 internal transcribed spacer 1, partial sequence; 5.8S ribosomal RNA gene and internal transcribed spacer 2, complete sequence; and large subunit ribosomal RNA gene, partial sequence
Lecythophora sp. AK0013 v1.0	45654947	12290	1.229	4	3.25468	0	0	4	3.25468	2	1.62734	3	2.44101	9	7.32303	22	17.9007	2.16979	7.32303	2.66667	9	Ascomycota	Pezizomycotina	Sordariomycetes	Coniochaetales	Coniochaetaceae	Lecythophora	Symbiotroph	Symbiotroph	Endophyte	Endophyte	Highly Probable	NULL	NULL	MG779546.1 Lecythophora sp. strain DC 3 small subunit ribosomal RNA gene, partial sequence; internal transcribed spacer 1 and 5.8S ribosomal RNA gene, complete sequence; and internal transcribed spacer 2, partial sequence
Leiotrametes menziesii CIRM-BRFM 1781 v1.0	35218293	12529	1.2529	1	0.798148	0	0	0	0	12	9.57778	3	2.39444	3	2.39444	18	14.3667	0.266049	7.18333	0.333333	9	Basidiomycota	Agaricomycotina	Agaricomycetes	Polyporales	Polyporaceae	Leiotrametes	-	-	-	-	-	-	-	MF039055.1 Leiotrametes sp. voucher SW-GUY12.001 18S ribosomal RNA gene and internal transcribed spacer 1, partial sequence
Leiotrametes sp BRFM 1775 v1.0	34515440	13763	1.3763	2	1.45317	0	0	0	0	13	9.44562	3	2.17976	3	2.17976	17	12.352	0.484391	6.53927	0.666667	9	Basidiomycota	Agaricomycotina	Agaricomycetes	Polyporales	Polyporaceae	Leiotrametes	-	-	-	-	-	-	-	MF039055.1 Leiotrametes sp. voucher SW-GUY12.001 18S ribosomal RNA gene and internal transcribed spacer 1, partial sequence
Lentinellus vulpinus AHS73672-sp v1.0	34711142	13477	1.3477	2	1.48401	0	0	0	0	11	8.16205	2	1.48401	3	2.22601	11	8.16205	0.49467	5.00853	0.666667	6.75	Basidiomycota	Agaricomycotina	Agaricomycetes	Russulales	Auriscalpiaceae	Lentinellus	Saprotroph	Saprotroph	Undefined Saprotroph	Undefined Saprotroph	Probable	Agaricoid	White Rot	AY513230.1 Lentinellus vulpinus isolate 7267 18S ribosomal RNA gene, partial sequence; internal transcribed spacer 1, 5.8S ribosomal RNA gene, and internal transcribed spacer 2, complete sequence; and large subunit ribosomal RNA gene, partial sequence
Lentinus tigrinus ALCF2SS1-6 v1.0	39878053	15581	1.5581	2	1.28361	0	0	0	0	21	13.478	4	2.56723	4	2.56723	16	10.2689	0.427872	7.22033	0.666667	11.25	Basidiomycota	Agaricomycotina	Agaricomycetes	Polyporales	Polyporaceae	Lentinus	Saprotroph	Saprotroph	Wood Saprotroph	Wood Saprotroph	Probable	Agaricoid	White Rot	GU207274.1 Lentinus tigrinus isolate TFB11171 18S ribosomal RNA gene, partial sequence; internal transcribed spacer 1, 5.8S ribosomal RNA gene, and internal transcribed spacer 2, complete sequence; and 28S ribosomal RNA gene, partial sequence
Lentinula edodes Le(Bin) 0899 ss11 v1.0	45594472	14079	1.4079	3	2.13083	0	0	0	0	5	3.55139	2	1.42056	4	2.84111	12	8.52333	0.710278	4.0841	1	5.75	Basidiomycota	Agaricomycotina	Agaricomycetes	Agaricales	Omphalotaceae	Lentinula	Saprotroph	Saprotroph	Undefined Saprotroph	Undefined Saprotroph	Probable	Agaricoid	NULL	KU212206.1 Lentinula edodes strain KS11 18S ribosomal RNA gene, partial sequence; internal transcribed spacer 1, 5.8S ribosomal RNA gene, and internal transcribed spacer 2, complete sequence; and 28S ribosomal RNA gene, partial sequence
Lentinula lateritia RHP3577 ss4 v1.0	45430989	13354	1.3354	3	2.24652	0	0	0	0	5	3.7442	3	2.24652	4	2.99536	12	8.98607	0.748839	4.49304	1	6	Basidiomycota	Agaricomycotina	Agaricomycetes	Agaricales	Omphalotaceae	Lentinula	Saprotroph	Saprotroph	Undefined Saprotroph	Undefined Saprotroph	Probable	Agaricoid	NULL	AF079574.1 Lentinula lateritia 18S ribosomal RNA gene, partial sequence; internal transcribed spacer 1, 5.8S ribosomal RNA gene, and internal transcribed spacer 2, complete sequence; and 25S ribosomal RNA gene, partial sequence
Lentinula raphanica INPA1701G ss19 v1.0	49067377	16189	1.6189	3	1.85311	0	0	0	0	4	2.47081	3	1.85311	4	2.47081	13	8.03014	0.617703	3.70622	1	6	Basidiomycota	Agaricomycotina	Agaricomycetes	Agaricales	Omphalotaceae	Lentinula	Saprotroph	Saprotroph	Undefined Saprotroph	Undefined Saprotroph	Probable	Agaricoid	NULL	AY256687.1 Lentinula raphanica voucher TENN56663 18S ribosomal RNA gene, partial sequence; internal transcribed spacer 1, 5.8S ribosomal RNA gene, and internal transcribed spacer 2, complete sequence; and large subunit ribosomal RNA gene, partial sequence
Lentinus tigrinus ALCF2SS1-7 v1.0	39530113	15380	1.538	2	1.30039	0	0	0	0	20	13.0039	5	3.25098	4	2.60078	16	10.4031	0.433463	7.31469	0.666667	11.25	Basidiomycota	Agaricomycotina	Agaricomycetes	Polyporales	Polyporaceae	Lentinus	Saprotroph	Saprotroph	Wood Saprotroph	Wood Saprotroph	Probable	Agaricoid	White Rot	GU207274.1 Lentinus tigrinus isolate TFB11171 18S ribosomal RNA gene, partial sequence; internal transcribed spacer 1, 5.8S ribosomal RNA gene, and internal transcribed spacer 2, complete sequence; and 28S ribosomal RNA gene, partial sequence
Lentinus tigrinus v1.0	39762478	15653	1.5653	2	1.27771	0	0	0	0	25	15.9714	5	3.19428	4	2.55542	17	10.8605	0.425903	8.1454	0.666667	12.75	Basidiomycota	Agaricomycotina	Agaricomycetes	Polyporales	Polyporaceae	Lentinus	Saprotroph	Saprotroph	Wood Saprotroph	Wood Saprotroph	Probable	Agaricoid	White Rot	GU207274.1 Lentinus tigrinus isolate TFB11171 18S ribosomal RNA gene, partial sequence; internal transcribed spacer 1, 5.8S ribosomal RNA gene, and internal transcribed spacer 2, complete sequence; and 28S ribosomal RNA gene, partial sequence
Lentithecium fluviatile v1.0	54688705	16742	1.6742	4	2.3892	1	0.5973	2	1.1946	10	5.973	6	3.5838	5	2.9865	39	23.2947	1.3937	8.9595	2.33333	15	Ascomycota	Pezizomycotina	Dothideomycetes	Pleosporales	Massarinaceae	Lentithecium	-	-	-	-	-	-	-	NA
Leotiomycetes sp. MPI-SDFR-AT-0126 v1.0	54044039	17024	1.7024	4	2.34962	2	1.17481	5	2.93703	4	2.34962	10	5.87406	7	4.11184	27	15.86	2.15382	7.04887	3.66667	12	Ascomycota	Pezizomycotina	Dothideomycetes	Pleosporales	Lentitheciaceae	Leotiomycetes	-	-	-	-	-	-	-	MF588883.1 Leotiomycetes sp. strain SYPF 8475 18S ribosomal RNA gene, partial sequence; internal transcribed spacer 1, 5.8S ribosomal RNA gene, and internal transcribed spacer 2, complete sequence; and 28S ribosomal RNA gene, partial sequence
Lepidopterella palustris v1.0	45668136	13870	1.387	4	2.88392	2	1.44196	1	0.720981	2	1.44196	7	5.04686	2	1.44196	2	1.44196	1.68229	2.34319	2.33333	3.25	Ascomycota	Pezizomycotina	Dothideomycetes	incertae sedis	Argynnaceae	Lepidopterella	-	-	-	-	-	-	-	NA
Leptodontidium orchidicola ZT98 v2.0	77016911	21254	2.1254	6	2.823	2	0.940999	6	2.823	6	2.823	8	3.764	7	3.2935	24	11.292	2.19567	5.29312	4.66667	11.25	Ascomycota	Pezizomycotina	Leotiomycetes	Helotiales	Leptodontidiaceae	Leptodontidium	Symbiotroph	Symbiotroph	Endophyte	Endophyte	Highly Probable	NULL	NULL	KJ188690.1 Leptodontidium orchidicola strain XS64s1 18S ribosomal RNA gene, partial sequence; internal transcribed spacer 1, 5.8S ribosomal RNA gene, and internal transcribed spacer 2, complete sequence; and 28S ribosomal RNA gene, partial sequence
Lepista nuda CBS 247.69 v1.0	43493018	14880	1.488	3	2.01613	0	0	0	0	2	1.34409	4	2.68817	3	2.01613	27	18.1452	0.672043	6.04839	1	9	Basidiomycota	Agaricomycotina	Agaricomycetes	Agaricales	Tricholomataceae	Lepista	Saprotroph	Saprotroph	Undefined Saprotroph	Undefined Saprotroph	Probable	Agaricoid	NULL	KU215619.1 Lepista nuda voucher HMAS:254482 18S ribosomal RNA gene, partial sequence; internal transcribed spacer 1, 5.8S ribosomal RNA gene, and internal transcribed spacer 2, complete sequence; and 28S ribosomal RNA gene, partial sequence
Leucogyrophana mollusca KUC20120723A-06 v1.0	35193237	14619	1.4619	2	1.36808	1	0.684041	0	0	0	0	3	2.05212	1	0.684041	12	8.2085	0.684041	2.73617	1	4	Basidiomycota	Agaricomycotina	Agaricomycetes	Boletales	Hygrophoropsidaceae	Leucogyrophana	Saprotroph	Saprotroph	Wood Saprotroph	Wood Saprotroph	Probable	NULL	Brown Rot	GU187525.1 Leucogyrophana mollusca CFMR:L-10277 18S small subunit ribosomal RNA gene, partial sequence; internal transcribed spacer 1, 5.8S ribosomal RNA gene, and internal transcribed spacer 2, complete sequence; and 28S large subunit ribosomal RNA gene, partial sequence
Leptodontium sp. PMI_412 v1.0	73780780	22064	2.2064	6	2.71936	1	0.453227	6	2.71936	5	2.26613	9	4.07904	8	3.62582	22	9.97099	1.96398	4.9855	4.33333	11	Ascomycota	Pezizomycotina	Leotiomycetes	Helotiales	Leptodontidiaceae	Leptodontium	Symbiotroph	Symbiotroph	Endophyte	Endophyte	Highly Probable	NULL	NULL	GU062247.1 Leptodontium sp. I169 18S ribosomal RNA gene, partial sequence; internal transcribed spacer 1 and 5.8S ribosomal RNA gene, complete sequence; and internal transcribed spacer 2, partial sequence
Leptosphaeria maculans	44892605	12469	1.2469	2	1.60398	1	0.801989	1	0.801989	4	3.20796	4	3.20796	3	2.40597	19	15.2378	1.06932	6.01492	1.33333	7.5	Ascomycota	Pezizomycotina	Dothideomycetes	Pleosporales	Leptosphaeriaceae	Leptosphaeria	Pathotroph	Pathotroph	Plant Pathogen	Plant Pathogen	Probable	NULL	NULL	KY050740.1 Leptosphaeria maculans isolate 15PL-36 18S ribosomal RNA gene, partial sequence; internal transcribed spacer 1, 5.8S ribosomal RNA gene, and internal transcribed spacer 2, complete sequence; and 28S ribosomal RNA gene, partial sequence
Leucoagaricus gongylophorus Ac12	101584475	5420	0.542	2	3.69004	0	0	0	0	0	0	2	3.69004	3	5.53506	6	11.0701	1.23001	5.0738	0.666667	2.75	Basidiomycota	Agaricomycotina	Agaricomycetes	Agaricales	Agaricaceae	Leucoagaricus	Saprotroph	Saprotroph	Undefined Saprotroph	Undefined Saprotroph	Probable	Agaricoid	NULL	KR782299.1 Leucoagaricus gongylophorus strain HEP20 18S ribosomal RNA gene, partial sequence; internal transcribed spacer 1, 5.8S ribosomal RNA gene, and internal transcribed spacer 2, complete sequence; and 28S ribosomal RNA gene, partial sequence
Leucosporidiella creatinivora 62-1032 v1.0	26329764	9854	0.9854	2	2.02963	3	3.04445	2	2.02963	0	0	1	1.01482	0	0	0	0	2.3679	0.253704	2.33333	0.25	Basidiomycota	Pucciniomycotina	Microbotryomycetes	Leucosporidiales	Leucosporidiaceae	Leucosporidiella	-	-	-	-	-	-	-	KM213175.1 Leucosporidiella creatinivora strain CRUB 1215 internal transcribed spacer 1, partial sequence; 5.8S ribosomal RNA gene, complete sequence; and internal transcribed spacer 2, partial sequence
Lichtheimia corymbifera JMRC:FSU:9682	33525905	13404	1.3404	2	1.49209	0	0	0	0	0	0	0	0	0	0	0	0	0.497364	0	0.666667	0		Mucormycotina	Mucormycetes	Mucorlaes	Mucoraceae	Lichtheimia	Saprotroph	Saprotroph	Undefined Saprotroph	Undefined Saprotroph	Probable	NULL	NULL	EF567955.2 Lichtheimia corymbifera strain WM 06.89 internal transcribed spacer 1, partial sequence; 5.8S ribosomal RNA gene and internal transcribed spacer 2, complete sequence; and 28S ribosomal RNA gene, partial sequence
Lichtheimia hyalospora v1.0	33282407	12062	1.2062	3	2.48715	0	0	0	0	0	0	1	0.82905	0	0	0	0	0.82905	0.207262	1	0.25		Mucormycotina	Mucormycetes	Mucorlaes	Mucoraceae	Lichtheimia	Saprotroph	Saprotroph	Undefined Saprotroph	Undefined Saprotroph	Probable	NULL	NULL	GQ342898.1 Lichtheimia hyalospora clone 1 18S ribosomal RNA gene, partial sequence; internal transcribed spacer 1, 5.8S ribosomal RNA gene, and internal transcribed spacer 2, complete sequence; and 28S ribosomal RNA gene, partial sequence
Linderina pennispora ATCC 12442 v1.0	26202545	9351	0.9351	2	2.13881	0	0	0	0	0	0	5	5.34702	0	0	4	4.27762	0.712936	2.40616	0.666667	2.25	Zoopagomycota	Kickxellomycotina	NA	Kickxellales	Kickxellaceae	Linderina	Saprotroph	Saprotroph	Undefined Saprotroph	Undefined Saprotroph	Probable	NULL	NULL	KF848854.1 Linderina pennispora 18S ribosomal RNA gene, partial sequence; internal transcribed spacer 1, 5.8S ribosomal RNA gene, and internal transcribed spacer 2, complete sequence; and 28S ribosomal RNA gene, partial sequence
Lindra thalassiae JK4322 v1.0	31924598	8029	0.8029	4	4.98194	1	1.24549	1	1.24549	0	0	2	2.49097	2	2.49097	8	9.96388	2.49097	3.73646	2	3	Ascomycota	Pezizomycotina	Sordariomycetes	Lulworthiales	Incertae sedis	Lindra	Saprotroph	Saprotroph	Undefined Saprotroph	Undefined Saprotroph	Probable	NULL	NULL	DQ491508.1 Lindra thalassiae isolate AFTOL-ID 413 internal transcribed spacer 1, partial sequence; 5.8S ribosomal RNA gene, complete sequence; and internal transcribed spacer 2, partial sequence
Lindgomyces ingoldianus ATCC 200398 v1.0	69030646	15956	1.5956	4	2.50689	1	0.626723	2	1.25345	6	3.76034	7	4.38706	9	5.64051	34	21.3086	1.46235	8.77413	2.33333	14	Ascomycota	Pezizomycotina	Dothideomycetes	Pleosporales	Lindgomycetaceae	Lindgomyces	Saprotroph	Saprotroph	Wood Saprotroph	Wood Saprotroph	Probable	NULL	NULL	KX655795.1 Lindgomyces ingoldianus strain G99-5 internal transcribed spacer 1, partial sequence; 5.8S ribosomal RNA gene, complete sequence; and internal transcribed spacer 2, partial sequence
Lineolata rhizophorae ATCC 16933 v1.0	31143728	10230	1.023	4	3.91007	2	1.95503	2	1.95503	1	0.977517	2	1.95503	2	1.95503	11	10.7527	2.60671	3.91007	2.66667	4	Ascomycota	Pezizomycotina	Dothideomycetes	incertae sedis	Incertae sedis	Lineolata	-	-	-	-	-	-	-	KC146364.1 Lineolata rhizophorae strain ATCC 62542 18S ribosomal RNA gene, partial sequence; internal transcribed spacer 1, 5.8S ribosomal RNA gene, and internal transcribed spacer 2, complete sequence; and 28S ribosomal RNA gene, partial sequence
Lizonia empirigonia CBS 542.76 v1.0	51521545	12467	1.2467	4	3.20847	1	0.802118	1	0.802118	4	3.20847	6	4.81271	3	2.40635	21	16.8445	1.60424	6.818	2	8.5	Ascomycota	Pezizomycotina	Dothideomycetes	incertae sedis	Pseudoperisporiaceae	Lizonia	-	-	-	-	-	-	-	NA
Lipomyces starkeyi NRRL Y-11557 v1.0	21267709	8192	0.8192	5	6.10352	0	0	3	3.66211	0	0	0	0	0	0	1	1.2207	3.25521	0.305176	2.66667	0.25	Ascomycota	Saccharomycotina	Saccharomycetes	Saccharomycetales	Dipodascaceae	Lipomyces	-	-	-	-	-	-	-	JN943158.1 Lipomyces starkeyi strain CBS 1807 internal transcribed spacer 1, partial sequence; 5.8S ribosomal RNA gene, complete sequence; and internal transcribed spacer 2, partial sequence
Lobaria pulmonaria Scotland reference genome v1.0	56119610	15607	1.5607	3	1.92221	1	0.640738	3	1.92221	1	0.640738	0	0	0	0	4	2.56295	1.49506	0.800923	2.33333	1.25	Ascomycota	Pezizomycotina	Lecanoromycetes	Peltigerales	Lobariaceae	Lobaria	Symbiotroph	Symbiotroph	Lichenized	Lichenized	Highly Probable	Thallus	NULL	AF429268.1 Lobaria pulmonaria voucher Ekman 3545 BG internal transcribed spacer 1, 5.8S ribosomal RNA gene, and internal transcribed spacer 2, complete sequence
Lobosporangium transversale NRRL 3116 v1.0	42768949	11822	1.1822	4	3.38352	0	0	0	0	0	0	0	0	0	0	0	0	1.12784	0	1.33333	0		Mucormycotina	Mucormycetes	Morteriellales	Mortierellaceae	Lobosporangium	-	-	-	-	-	-	-	NA
Lollipopaia minuta P26; CBS 116597 v1.0	37418398	11996	1.1996	5	4.16806	1	0.833611	1	0.833611	2	1.66722	3	2.50083	8	6.66889	21	17.5058	1.94509	7.0857	2.33333	8.5	Ascomycota	Pezizomycotina	Dothideomycetes	incertae sedis	Incertae sedis	Lollipopaia	-	-	-	-	-	-	-	AF301534.1 Lollipopaia minuta small subunit ribosomal RNA gene, partial sequence
Lodderomyces elongisporus NRRL YB-4239	15350449	5746	0.5746	2	3.48068	0	0	3	5.22102	0	0	0	0	0	0	0	0	2.90057	0	1.66667	0	Ascomycota	Saccharomycotina	Saccharomycetes	Saccharomycetales	Saccharomycetaceae	Lodderomyces	Pathotroph	Pathotroph	Animal Pathogen	Animal Pathogen	Probable	NULL	NULL	JN606251.1 Lodderomyces elongisporus isolate ZA013a 18S ribosomal RNA gene, partial sequence; internal transcribed spacer 1, 5.8S ribosomal RNA gene, and internal transcribed spacer 2, complete sequence; and 28S ribosomal RNA gene, partial sequence
Lophiotrema nucula CBS 627.86 v1.0	48642237	18117	1.8117	5	2.75984	2	1.10394	2	1.10394	7	3.86377	4	2.20787	6	3.31181	48	26.4945	1.6559	8.96948	3	16.25	Ascomycota	Pezizomycotina	Dothideomycetes	Pleosporales	Lophiostomataceae	Lophiotrema	Saprotroph	Saprotroph	Undefined Saprotroph	Undefined Saprotroph	Probable	NULL	NULL	LC194497.1 Lophiotrema nucula gene for 18S rRNA, ITS1, 5.8S rRNA, ITS2, 28S rRNA, partial and complete sequence, strain: CBS 627.86
Lophiostoma macrostomum v1.0	42577411	16160	1.616	3	1.85644	1	0.618812	2	1.23762	2	1.23762	6	3.71287	6	3.71287	34	21.0396	1.23762	7.42574	2	12	Ascomycota	Pezizomycotina	Dothideomycetes	Pleosporales	Lophiostomataceae	Lophiostoma	Saprotroph	Saprotroph	Undefined Saprotroph	Undefined Saprotroph	Probable	NULL	NULL	JN942961.1 Lophiostoma macrostomum strain KT 508 internal transcribed spacer 1, partial sequence; 5.8S ribosomal RNA gene, complete sequence; and internal transcribed spacer 2, partial sequence
Lophium mytilinum CBS 269.34 v1.0	43412209	15153	1.5153	4	2.63974	1	0.659935	2	1.31987	6	3.95961	6	3.95961	3	1.97981	13	8.57916	1.53985	4.61955	2.33333	7	Ascomycota	Pezizomycotina	Dothideomycetes	Mytilinidiales	Mytilinidiaceae	Lophium	Saprotroph	Saprotroph	Undefined Saprotroph	Undefined Saprotroph	Probable	NULL	NULL	EF596817.1 Lophium mytilinum strain CBS 269.34 18S ribosomal RNA gene, partial sequence; internal transcribed spacer 1, 5.8S ribosomal RNA gene, and internal transcribed spacer 2, complete sequence; and 28S ribosomal RNA gene, partial sequence
Loramyces juncicola 46458 v1.0	42679920	14372	1.4372	5	3.47899	2	1.39159	7	4.87058	2	1.39159	5	3.47899	6	4.17478	17	11.8286	3.24705	5.21848	4.66667	7.5	Ascomycota	Pezizomycotina	Leotiomycetes	Helotiales	Loramycetaceae	Loramyces	Saprotroph	Saprotroph	Undefined Saprotroph	Undefined Saprotroph	Probable	NULL	NULL	AF203464.1 Loramyces juncicola small subunit ribosomal RNA gene, partial sequence
Loramyces macrosporus CBS235.53 v1.0	50587134	14665	1.4665	4	2.72758	2	1.36379	6	4.09137	2	1.36379	2	1.36379	7	4.77327	17	11.5922	2.72758	4.77327	4	7	Ascomycota	Pezizomycotina	Leotiomycetes	Helotiales	Loramycetaceae	Loramyces	Saprotroph	Saprotroph	Undefined Saprotroph	Undefined Saprotroph	Probable	NULL	NULL	JN033383.1 Loramyces macrosporus 18S ribosomal RNA gene, partial sequence; internal transcribed spacer 1, 5.8S ribosomal RNA gene, and internal transcribed spacer 2, complete sequence; and 28S ribosomal RNA gene, partial sequence
Macroventuria anomochaeta CBS 525.71 v1.0	33336106	12954	1.2954	4	3.08785	2	1.54392	1	0.771962	4	3.08785	7	5.40374	3	2.31589	21	16.2112	1.80125	6.75467	2.33333	8.75	Ascomycota	Pezizomycotina	Dothideomycetes	incertae sedis	Incertae sedis	Macroventuria	-	-	-	-	-	-	-	GU237881.1 Macroventuria anomochaeta strain CBS 525.71 18S ribosomal RNA gene, partial sequence; internal transcribed spacer 1, 5.8S ribosomal RNA gene, and internal transcribed spacer 2, complete sequence; and 28S ribosomal RNA gene, partial sequence
Lycoperdon perlatum FP-102459-T v1.0	64634788	17855	1.7855	3	1.6802	0	0	0	0	2	1.12013	3	1.6802	3	1.6802	20	11.2013	0.560067	3.92047	1	7	Basidiomycota	Agaricomycotina	Agaricomycetes	Agaricales	Agaricaceae	Lycoperdon	Saprotroph	Saprotroph	Undefined Saprotroph	Undefined Saprotroph	Probable	Gasteroid	NULL	AY264919.3 Lycoperdon perlatum 18S ribosomal RNA gene, partial sequence; internal transcribed spacer 1, 5.8S ribosomal RNA gene, and internal transcribed spacer 2, complete sequence; and 28S ribosomal RNA gene, partial sequence
Macrolepiota fuliginosa MF-IS2 v1.0	46396944	15801	1.5801	2	1.26574	1	0.632871	0	0	1	0.632871	3	1.89861	9	5.69584	23	14.556	0.632871	5.69584	1	9	Basidiomycota	Agaricomycotina	Agaricomycetes	Agaricales	Agaricaceae	Macrolepiota	Saprotroph	Saprotroph	Soil Saprotroph	Soil Saprotroph	Probable	Agaricoid	NULL	AY243598.1 Macrolepiota fuliginosa voucher 4-VIII-1999, P.H. Kelderman (herb. Kelderman) internal transcribed spacer 1, partial sequence; 5.8S ribosomal RNA gene, complete sequence; and internal transcribed spacer 2, partial sequence
Macrophomina phaseolina MS6	48882845	13806	1.3806	3	2.17297	0	0	0	0	3	2.17297	8	5.79458	3	2.17297	10	7.24323	0.724323	4.34594	1	6	Ascomycota	Pezizomycotina	Dothideomycetes	Botryosphaeriales	Botryobasidiaceae	Macrophomina	Pathotroph	Pathotroph	Plant Pathogen	Plant Pathogen	Probable	Microfungus	NULL	KY680345.1 Macrophomina phaseolina strain CCTU1656 18S ribosomal RNA gene, partial sequence; internal transcribed spacer 1, 5.8S ribosomal RNA gene, and internal transcribed spacer 2, complete sequence; and 28S ribosomal RNA gene, partial sequence
Magnaporthiopsis poae ATCC 64411	39503331	12335	1.2335	4	3.24281	0	0	1	0.810701	1	0.810701	3	2.4321	6	4.86421	19	15.4033	1.35117	5.87758	1.66667	7.25	Ascomycota	Pezizomycotina	Sordariomycetes	Magnaporthales	Magnaporthaceae	Magnaporthiopsis	-	-	-	-	-	-	-	KX775954.1 Magnaporthiopsis poae isolate JH-1 small subunit ribosomal RNA gene, partial sequence; internal transcribed spacer 1 and 5.8S ribosomal RNA gene, complete sequence; and internal transcribed spacer 2, partial sequence
Magnaporthe grisea v1.0	41695457	11054	1.1054	3	2.71395	1	0.90465	1	0.90465	2	1.8093	5	4.52325	6	5.4279	19	17.1883	1.50775	7.2372	1.66667	8	Ascomycota	Pezizomycotina	Sordariomycetes	Magnaporthales	Magnaporthaceae	Magnaporthe	Pathotroph	Pathotroph	Plant Pathogen	Plant Pathogen	Probable	NULL	NULL	KM484885.1 Magnaporthe grisea strain G184 18S ribosomal RNA gene, partial sequence; internal transcribed spacer 1, 5.8S ribosomal RNA gene, and internal transcribed spacer 2, complete sequence; and 28S ribosomal RNA gene, partial sequence
Marssonina brunnea f. sp. multigermtubi MB_m1	51949877	10027	1.0027	3	2.99192	1	0.997307	3	2.99192	0	0	5	4.98654	3	2.99192	11	10.9704	2.32705	4.73721	2.33333	4.75	Ascomycota	Pezizomycotina	Leotiomycetes	Helotiales	Dermateaceae	Marssonina	Pathotroph	Pathotroph	Plant Pathogen	Plant Pathogen	Probable	Microfungus	NULL	KM246345.1 Marssonina brunnea f. sp. 'multigermtubi' strain cfcc5477 18S ribosomal RNA gene, partial sequence; internal transcribed spacer 1, 5.8S ribosomal RNA gene, and internal transcribed spacer 2, complete sequence; and 28S ribosomal RNA gene, partial sequence
Malassezia globosa	8958118	4286	0.4286	1	2.33318	0	0	0	0	0	0	1	2.33318	0	0	0	0	0.777726	0.583294	0.333333	0.25	Basidiomycota	Ustilaginomycotina	Exobasidiomycetes	Malasseziales	Malasseziaceae	Malassezia	Pathotroph-Saprotroph	Pathotroph	Animal Pathogen-Undefined Saprotroph	Animal Pathogen	Probable	Facultative Yeast	NULL	AY743630.1 Malassezia globosa strain CBS 7966 18S ribosomal RNA gene, partial sequence; internal transcribed spacer 1, 5.8S ribosomal RNA gene, and internal transcribed spacer 2, complete sequence; and 28S ribosomal RNA gene, partial sequence
Malassezia sympodialis ATCC 42132	7669689	3517	0.3517	1	2.84333	0	0	0	0	0	0	0	0	0	0	0	0	0.947777	0	0.333333	0	Basidiomycota	Ustilaginomycotina	Exobasidiomycetes	Malasseziales	Malasseziaceae	Malassezia	Pathotroph-Saprotroph	Pathotroph	Animal Pathogen-Undefined Saprotroph	Animal Pathogen	Probable	Facultative Yeast	NULL	AY743657.1 Malassezia sympodialis strain MA 400 18S ribosomal RNA gene, partial sequence; internal transcribed spacer 1, 5.8S ribosomal RNA gene, and internal transcribed spacer 2, complete sequence; and 28S ribosomal RNA gene, partial sequence
Marasmius fiardii PR-910 v1.0	59447912	17098	1.7098	2	1.16973	0	0	0	0	1	0.584864	4	2.33945	3	1.75459	16	9.35782	0.389909	3.50918	0.666667	6	Basidiomycota	Agaricomycotina	Agaricomycetes	Agaricales	Marasmiaceae	Marasmius	Saprotroph	Saprotroph	Undefined Saprotroph	Undefined Saprotroph	Probable	Agaricoid	NULL	MF630621.1 Marasmius sp. KD-2017a voucher KD 16-19 internal transcribed spacer 1, partial sequence; 5.8S ribosomal RNA gene and internal transcribed spacer 2, complete sequence; and large subunit ribosomal RNA gene, partial sequence
Mariannaea sp. PMI_226 v1.0	42252145	12638	1.2638	4	3.16506	1	0.791264	3	2.37379	1	0.791264	2	1.58253	1	0.791264	4	3.16506	2.11004	1.58253	2.66667	2	Ascomycota	Pezizomycotina	Sordariomycetes	Hypocreales	Nectriaceae	Mariannaea	Saprotroph	Saprotroph	Undefined Saprotroph	Undefined Saprotroph	Probable	NULL	NULL	MG459019.1 Mariannaea sp. strain CNUFC-YR2-2 internal transcribed spacer 1, partial sequence; 5.8S ribosomal RNA gene and internal transcribed spacer 2, complete sequence; and large subunit ribosomal RNA gene, partial sequence
Martensiomyces pterosporus CBS 209.56 v1.0	19815802	8435	0.8435	2	2.37107	0	0	0	0	0	0	1	1.18554	0	0	2	2.37107	0.790358	0.889152	0.666667	0.75	Zoopagomycota	Kickxellomycotina	NA	Kickxellales	Kickxellaceae	Martensiomyces	Saprotroph	Saprotroph	Undefined Saprotroph	Undefined Saprotroph	Probable	NULL	NULL	KF848853.1 Martensiomyces pterosporus 18S ribosomal RNA gene, partial sequence; internal transcribed spacer 1, 5.8S ribosomal RNA gene, and internal transcribed spacer 2, complete sequence; and 28S ribosomal RNA gene, partial sequence
Massarina eburnea CBS 473.64 v1.0	38236937	12935	1.2935	3	2.31929	1	0.773096	2	1.54619	5	3.86548	7	5.41167	5	3.86548	30	23.1929	1.54619	9.08388	2	11.75	Ascomycota	Pezizomycotina	Dothideomycetes	Pleosporales	Massarinaceae	Massarina	Saprotroph	Saprotroph	Undefined Saprotroph	Undefined Saprotroph	Probable	NULL	NULL	KY421005.1 Massarina eburnea strain CAF058 small subunit ribosomal RNA gene, partial sequence; internal transcribed spacer 1, 5.8S ribosomal RNA gene, and internal transcribed spacer 2, complete sequence; and large subunit ribosomal RNA gene, partial sequence
Massariosphaeria phaeospora CBS 611.86 v1.0	42105601	14021	1.4021	3	2.13965	2	1.42643	2	1.42643	3	2.13965	3	2.13965	6	4.2793	41	29.2419	1.66417	9.45011	2.33333	13.25	Ascomycota	Pezizomycotina	Dothideomycetes	Pleosporales	Lophiostomataceae	Massariosphaeria	Saprotroph	Saprotroph	Undefined Saprotroph	Undefined Saprotroph	Probable	NULL	NULL	KX381161.1 Massariosphaeria sp. strain P19 internal transcribed spacer 1, partial sequence; 5.8S ribosomal RNA gene, complete sequence; and internal transcribed spacer 2, partial sequence
Meira miltonrushii MCA 3882 v1.0	17383515	7452	0.7452	2	2.68384	0	0	1	1.34192	0	0	2	2.68384	0	0	0	0	1.34192	0.670961	1	0.5	Basidiomycota	Ustilaginomycotina	Exobasidiomycetes	Exobasidiales	Brachybasidiaceae	Meira	-	-	-	-	-	-	-	JX432963.1 Meira miltonrushii strain MCA 3882 internal transcribed spacer 1, partial sequence; 5.8S ribosomal RNA gene, complete sequence; and internal transcribed spacer 2, partial sequence
Melanconium sp. NRRL 54901 v1.0	58516921	16656	1.6656	4	2.40154	1	0.600384	2	1.20077	4	2.40154	6	3.60231	8	4.80307	26	15.61	1.4009	6.60423	2.33333	11	Ascomycota	Pezizomycotina	Sordariomycetes	Diaporthales	Melanconidaceae	Melanconium	Pathotroph	Pathotroph	Plant Pathogen	Plant Pathogen	Probable	Microfungus	NULL	KX721616.1 Melanconium sp. isolate RM-26 internal transcribed spacer 1, partial sequence; 5.8S ribosomal RNA gene and internal transcribed spacer 2, complete sequence; and 28S ribosomal RNA gene, partial sequence
Melampsora allii-populina 12AY07 v1.0	335730080	23089	2.3089	4	1.73243	0	0	1	0.433107	0	0	0	0	9	3.89796	3	1.29932	0.721844	1.29932	1.66667	3	Basidiomycota	Pucciniomycotina	Uredinomycetes	Uredinales	Melampsoraceae	Melampsora	Pathotroph	Pathotroph	Plant Pathogen	Plant Pathogen	Probable	NULL	NULL	AY375272.1 Melampsora allii-populina isolate 96M24-1 18S ribosomal RNA gene, partial sequence; internal transcribed spacer 1, 5.8S ribosomal RNA gene and internal transcribed spacer 2, complete sequence; and 28S ribosomal RNA gene, partial sequence
Melampsora larici-populina v2.0	109877997	19550	1.955	4	2.04604	0	0	1	0.511509	0	0	0	0	8	4.09207	4	2.04604	0.852515	1.53453	1.66667	3	Basidiomycota	Pucciniomycotina	Uredinomycetes	Uredinales	Melampsoraceae	Melampsora	Pathotroph	Pathotroph	Plant Pathogen	Plant Pathogen	Probable	NULL	NULL	DQ228110.1 Melampsora larici-populina 18S ribosomal RNA gene, partial sequence; internal transcribed spacer 1, 5.8S ribosomal RNA gene, and internal transcribed spacer 2, complete sequence; and 28S ribosomal RNA gene, partial sequence
Melampsora lini CH5	189516653	16335	1.6335	4	2.44873	0	0	2	1.22436	0	0	2	1.22436	7	4.28528	2	1.22436	1.22436	1.6835	2	2.75	Basidiomycota	Pucciniomycotina	Uredinomycetes	Uredinales	Melampsoraceae	Melampsora	Pathotroph	Pathotroph	Plant Pathogen	Plant Pathogen	Probable	NULL	NULL	KF780846.1 Melampsora sp. TSH-R120783 18S ribosomal RNA gene, partial sequence; internal transcribed spacer 1 and 5.8S ribosomal RNA gene, complete sequence; and internal transcribed spacer 2, partial sequence
Melanomma pulvis-pyrius v1.0	42094923	15881	1.5881	4	2.51873	2	1.25937	2	1.25937	5	3.14842	7	4.40778	7	4.40778	33	20.7795	1.67916	8.18588	2.66667	13	Ascomycota	Pezizomycotina	Dothideomycetes	Pleosporales	Melanommataceae	Melanomma	Symbiotroph	Symbiotroph	Lichenized	Lichenized	Highly Probable	Thallus	NULL	KY189979.1 Melanomma pulvis-pyrius strain MPP 18S ribosomal RNA gene, partial sequence; internal transcribed spacer 1, 5.8S ribosomal RNA gene, and internal transcribed spacer 2, complete sequence; and 28S ribosomal RNA gene, partial sequence
Melanospora tiffanyae F1KG0001 v1.0	28361249	8994	0.8994	3	3.33556	0	0	1	1.11185	3	3.33556	1	1.11185	0	0	10	11.1185	1.48247	3.89148	1.33333	3.5	Ascomycota	Pezizomycotina	Sordariomycetes	Melanosporales	Ceratostomataceae	Melanospora	Saprotroph	Saprotroph	Undefined Saprotroph	Undefined Saprotroph	Highly Probable	NULL	NULL	FJ748921.1 Melanospora tiffanii isolate SMCD2222 18S ribosomal RNA gene, partial sequence; internal transcribed spacer 1, 5.8S ribosomal RNA gene, and internal transcribed spacer 2, complete sequence; and 28S ribosomal RNA gene, partial sequence
Melanotaenium endogenum CBS481.91 v1.0	19167872	6624	0.6624	2	3.01932	0	0	0	0	0	0	0	0	0	0	0	0	1.00644	0	0.666667	0	Basidiomycota	Ustilaginomycotina	Ustilaginomycetes	Ustilaginales	Melanopsichiaceae	Melanotaenium	Pathotroph	Pathotroph	Plant Pathogen	Plant Pathogen	Probable	Facultative Yeast	NULL	DQ789981.1 Melanotaenium endogenum isolate AFTOL-ID 1918 internal transcribed spacer 1, 5.8S ribosomal RNA gene, and internal transcribed spacer 2, complete sequence
Meredithblackwellia eburnea MCA 4105 v1.0	30684950	11135	1.1135	5	4.49035	0	0	0	0	0	0	0	0	0	0	0	0	1.49678	0	1.66667	0	Basidiomycota	Pucciniomycotina	Microbotryomycetes	Kriegeriales	Kriegeriaceae	Meredithblackwellia	-	-	-	-	-	-	-	KY104189.1 Meredithblackwellia eburnea culture CBS:12589 small subunit ribosomal RNA gene, partial sequence; internal transcribed spacer 1, 5.8S ribosomal RNA gene, and internal transcribed spacer 2, complete sequence; and large subunit ribosomal RNA gene, partial sequence
Meliniomyces bicolor E v2.0	82384847	18619	1.8619	7	3.7596	2	1.07417	6	3.22251	1	0.537086	9	4.83377	5	2.68543	6	3.22251	2.68543	2.8197	5	5.25	Ascomycota	Pezizomycotina	Leotiomycetes	Incertae sedis	Incertae sedis	Meliniomyces	Saprotroph-Symbiotroph	Symbiotroph	Ectomycorrhizal-Endophyte-Ericoid Mycorrhizal-Litter Saprotroph-Orchid Mycorrhizal	Ectomycorrhizal	Probable	Dark Septate Endophyte	NULL	EF093180.2 Meliniomyces bicolor isolate MBI-1 18S ribosomal RNA gene, partial sequence; internal transcribed spacer 1, 5.8S ribosomal RNA gene, and internal transcribed spacer 2, complete sequence; and 28S ribosomal RNA gene, partial sequence
Meliniomyces variabilis F v1.0	55857776	20389	2.0389	6	2.94276	1	0.490461	8	3.92368	1	0.490461	10	4.90461	9	4.41414	23	11.2806	2.4523	5.27245	5	10.75	Ascomycota	Pezizomycotina	Leotiomycetes	Incertae sedis	Incertae sedis	Meliniomyces	Saprotroph-Symbiotroph	Symbiotroph	Ectomycorrhizal-Endophyte-Ericoid Mycorrhizal-Litter Saprotroph-Orchid Mycorrhizal	Ectomycorrhizal	Probable	Dark Septate Endophyte	NULL	AY838793.1 Meliniomyces variabilis strain UAMH 10029 18S ribosomal RNA gene, partial sequence; internal transcribed spacer 1, 5.8S ribosomal RNA gene, and internal transcribed spacer 2, complete sequence; and 28S ribosomal RNA gene, partial sequence
Metschnikowia bicuspidata NRRL YB-4993 v1.0	16055203	5851	0.5851	4	6.83644	0	0	5	8.54555	0	0	1	1.70911	0	0	0	0	5.12733	0.427277	3	0.25	Ascomycota	Saccharomycotina	Saccharomycetes	Saccharomycetales	Saccharomycetaceae	Metschnikowia	-	-	-	-	-	-	-	KT207051.1 Metschnikowia bicuspidata strain DBAJ80 internal transcribed spacer 1, partial sequence; 5.8S ribosomal RNA gene, complete sequence; and internal transcribed spacer 2, partial sequence
Metarhizium acridum CQMa 102	39422329	9849	0.9849	2	2.03066	1	1.01533	0	0	2	2.03066	3	3.04599	0	0	1	1.01533	1.01533	1.523	1	1.5	Ascomycota	Pezizomycotina	Sordariomycetes	Hypocreales	Clavicipitaceae	Metarhizium	Pathotroph	Pathotroph	Animal Pathogen	Animal Pathogen	Probable	NULL	NULL	HM055449.1 Metarhizium acridum strain ARSEF 324 small subunit ribosomal RNA gene, partial sequence; internal transcribed spacer 1, 5.8S ribosomal RNA gene, and internal transcribed spacer 2, complete sequence; and large subunit ribosomal RNA gene, partial sequence
Metarhizium robertsii ARSEF 23	41656800	11688	1.1688	2	1.71116	1	0.855578	1	0.855578	1	0.855578	3	2.56674	0	0	1	0.855578	1.14077	1.06947	1.33333	1.25	Ascomycota	Pezizomycotina	Sordariomycetes	Hypocreales	Clavicipitaceae	Metarhizium	Pathotroph	Pathotroph	Animal Pathogen	Animal Pathogen	Probable	NULL	NULL	JX438656.1 Metarhizium robertsii strain IM6519 internal transcribed spacer 1, partial sequence; 5.8S ribosomal RNA gene, complete sequence; and internal transcribed spacer 2, partial sequence
Metschnikowia bicuspidata single-cell v1.0	10953298	4778	0.4778	0	0	0	0	2	4.18585	0	0	1	2.09293	0	0	0	0	1.39528	0.523231	0.666667	0.25	Ascomycota	Saccharomycotina	Saccharomycetes	Saccharomycetales	Metschnikowiaceae	Metschnikowia	-	-	-	-	-	-	-	KT207051.1 Metschnikowia bicuspidata strain DBAJ80 internal transcribed spacer 1, partial sequence; 5.8S ribosomal RNA gene, complete sequence; and internal transcribed spacer 2, partial sequence
Microascus trigonosporus CBS 218.31 v1.0	36100005	13087	1.3087	4	3.05647	2	1.52823	1	0.764117	0	0	5	3.82059	7	5.34882	31	23.6876	1.78294	8.21426	2.33333	10.75	Ascomycota	Pezizomycotina	Sordariomycetes	Microascales	Microascaceae	Microascus	Saprotroph	Saprotroph	Undefined Saprotroph	Undefined Saprotroph	Probable	NULL	NULL	KX923949.1 Microascus trigonosporus strain DTO 223-A2 18S ribosomal RNA gene, partial sequence; internal transcribed spacer 1, 5.8S ribosomal RNA gene, and internal transcribed spacer 2, complete sequence; and 28S ribosomal RNA gene, partial sequence
Metschnikowia fructicola 277	24482224	7362	0.7362	1	1.35833	0	0	6	8.14996	0	0	0	0	0	0	0	0	3.16943	0	2.33333	0	Ascomycota	Saccharomycotina	Saccharomycetes	Saccharomycetales	Metschnikowiaceae	Metschnikowia	-	-	-	-	-	-	-	HQ682194.2 Metschnikowia fructicola 18S ribosomal RNA gene, partial sequence; internal transcribed spacer 1, 5.8S ribosomal RNA gene, and internal transcribed spacer 2, complete sequence; and 28S ribosomal RNA gene, partial sequence
Meyerozyma guilliermondii ATCC 6260	10609954	5920	0.592	2	3.37838	0	0	7	11.8243	0	0	1	1.68919	0	0	0	0	5.06757	0.422297	3	0.25	Ascomycota	Saccharomycotina	Saccharomycetes	Saccharomycetales	Saccharomycetaceae	Meyerozyma	Pathotroph	Pathotroph	Animal Pathogen	Animal Pathogen	Probable	NULL	NULL	EF568008.1 Meyerozyma guilliermondii strain WM 02.72 isolate ISHAM-ITS_ID MITS676 18S ribosomal RNA gene, partial sequence; internal transcribed spacer 1, 5.8S ribosomal RNA gene, and internal transcribed spacer 2, complete sequence; and 28S ribosomal RNA gene, partial sequence
Microsporum canis CBS 113480	23241642	8915	0.8915	1	1.1217	0	0	3	3.36511	0	0	3	3.36511	0	0	0	0	1.49561	0.841279	1.33333	0.75	Ascomycota	Pezizomycotina	Eurotiomycetes	Onygenales	Arthrodermataceae	Microsporum	Pathotroph	Pathotroph	Animal Pathogen	Animal Pathogen	Probable	NULL	NULL	EU200371.1 Microsporum canis strain 04-049-1860 18S ribosomal RNA gene, partial sequence; internal transcribed spacer 1, 5.8S ribosomal RNA gene, and internal transcribed spacer 2, complete sequence; and 28S ribosomal RNA gene, partial sequence
Microbotryum lychnidis-dioicae p1A1 Lamole	26138885	7819	0.7819	3	3.83681	1	1.27894	1	1.27894	0	0	1	1.27894	0	0	0	0	2.13156	0.319734	1.66667	0.25	Basidiomycota	Pucciniomycotina	Microbotryomycetes	Microbotryalles	Microbotryaceae	Microbotryum	Pathotroph	Pathotroph	Plant Pathogen	Plant Pathogen	Probable	NULL	NULL	JN942251.1 Microbotryum lychnidis-dioicae strain RUB048 internal transcribed spacer 1, partial sequence; 5.8S ribosomal RNA gene, complete sequence; and internal transcribed spacer 2, partial sequence
Microbotryum violaceum p1A1 Lamole v1.0	26138885	7819	0.7819	3	3.83681	1	1.27894	1	1.27894	0	0	1	1.27894	0	0	0	0	2.13156	0.319734	1.66667	0.25	Basidiomycota	Pucciniomycotina	Microbotryomycetes	Microbotryalles	Microbotryaceae	Microbotryum	Pathotroph	Pathotroph	Plant Pathogen	Plant Pathogen	Probable	NULL	NULL	JN942213.1 Microbotryum violaceum strain RUB057 internal transcribed spacer 1, partial sequence; 5.8S ribosomal RNA gene, complete sequence; and internal transcribed spacer 2, partial sequence
Microdochium bolleyi J235TASD1 v1.0	38835037	13177	1.3177	3	2.27669	1	0.758898	1	0.758898	2	1.5178	4	3.03559	2	1.5178	22	16.6958	1.26483	5.69174	1.66667	7.5	Ascomycota	Pezizomycotina	Sordariomycetes	Xylariales	Hyponectriaceae	Microdochium	Pathotroph-Symbiotroph	Pathotroph	Endophyte-Plant Pathogen	Plant Pathogen	Highly Probable	Dark Septate Endophyte	NULL	KJ188678.1 Microdochium bolleyi strain XS59s1 18S ribosomal RNA gene, partial sequence; internal transcribed spacer 1, 5.8S ribosomal RNA gene, and internal transcribed spacer 2, complete sequence; and 28S ribosomal RNA gene, partial sequence
Microdochium trichocladiopsis CBS 623.77 v1.0	49282715	16025	1.6025	3	1.87207	1	0.624025	1	0.624025	2	1.24805	2	1.24805	2	1.24805	23	14.3526	1.04004	4.52418	1.66667	7.25	Ascomycota	Pezizomycotina	Sordariomycetes	Xylariales	Hyponectriaceae	Microdochium	Pathotroph-Symbiotroph	Pathotroph	Endophyte-Plant Pathogen	Plant Pathogen	Highly Probable	Dark Septate Endophyte	NULL	KP858998.1 Microdochium trichocladiopsis strain CBS 623.77 18S ribosomal RNA gene, partial sequence; internal transcribed spacer 1, 5.8S ribosomal RNA gene, and internal transcribed spacer 2, complete sequence; and 28S ribosomal RNA gene, partial sequence
Microthyrium microscopicum CBS 115976 v1.0	37120801	12494	1.2494	5	4.00192	1	0.800384	2	1.60077	5	4.00192	6	4.80231	2	1.60077	39	31.215	2.13436	10.405	2.66667	13	Ascomycota	Pezizomycotina	Dothideomycetes	Microthyriales	Microthyriaceae	Microthyrium	Saprotroph	Saprotroph	Undefined Saprotroph	Undefined Saprotroph	Probable	NULL	NULL	KT306551.1 Microthyrium sp. SH-2015 culture-collection MFLUCC:15-0212 28S ribosomal RNA gene, partial sequence
Mixia osmundae IAM 14324 v1.0	13634488	6903	0.6903	2	2.89729	1	1.44865	1	1.44865	1	1.44865	0	0	0	0	0	0	1.93153	0.362161	1.33333	0.25	Basidiomycota	Pucciniomycotina	Mixiomycetes	Mixiliales	Mixiaceae	Mixia	Saprotroph	Saprotroph	Undefined Saprotroph	Undefined Saprotroph	Highly Probable	Facultative Yeast	NULL	DQ831010.1 Mixia osmundae AFTOL-ID 1773 internal transcribed spacer 1 and 5.8S ribosomal RNA gene, complete sequence; and internal transcribed spacer 2, partial sequence
Moesziomyces aphidis DSM 70725	17921702	6011	0.6011	2	3.32723	0	0	1	1.66362	0	0	1	1.66362	0	0	0	0	1.66362	0.415904	1	0.25	Basidiomycota	Ustilaginomycotina	Ustilaginomycetes	Ustilaginales	Ustilaginaceae	Moesziomyces	Pathotroph	Pathotroph	Plant Pathogen	Plant Pathogen	Probable	Facultative Yeast	NULL	KY992868.1 Moesziomyces aphidis strain YM140900 small subunit ribosomal RNA gene, partial sequence; internal transcribed spacer 1 and 5.8S ribosomal RNA gene, complete sequence; and internal transcribed spacer 2, partial sequence
Monacrosporium haptotylum CBS 200.50	39531920	10959	1.0959	3	2.73748	1	0.912492	3	2.73748	0	0	5	4.56246	5	4.56246	27	24.6373	2.12915	8.44055	2.33333	9.25	Ascomycota	Pezizomycotina	Leotiomycetes	Helotiales	Orbiliaceae	Monacrosporium	Saprotroph	Saprotroph	Undefined Saprotroph	Undefined Saprotroph	Probable	NULL	NULL	AY773470.1 Monacrosporium haptotylum strain SQ95-2 18S small subunit ribosomal RNA gene, partial sequence; internal transcribed spacer 1, 5.8S ribosomal RNA gene, and internal transcribed spacer 2, complete sequence; and 28S large subunit ribosomal RNA gene, partial sequence
Monascus purpureus v1.0	23439871	8918	0.8918	4	4.48531	1	1.12133	2	2.24266	0	0	3	3.36398	0	0	1	1.12133	2.61643	1.12133	2.33333	1	Ascomycota	Pezizomycotina	Eurotiomycetes	Eurotiales	Elaphomycetaceae	Monascus	Saprotroph	Saprotroph	Undefined Saprotroph	Undefined Saprotroph	Probable	NULL	NULL	AF458472.1 Monascus purpureus internal transcribed spacer 1, partial sequence; 5.8S ribosomal RNA gene and internal transcribed spacer 2, complete sequence; and 28S ribosomal RNA gene, partial sequence
Monascus ruber NRRL 1597 v1.0	24798814	9650	0.965	4	4.14508	1	1.03627	2	2.07254	0	0	3	3.10881	0	0	1	1.03627	2.41796	1.03627	2.33333	1	Ascomycota	Pezizomycotina	Eurotiomycetes	Eurotiales	Elaphomycetaceae	Monascus	Saprotroph	Saprotroph	Undefined Saprotroph	Undefined Saprotroph	Probable	NULL	NULL	AF451858.1 Monascus ruber strain ATCC 16378 18S ribosomal RNA gene, partial sequence; internal transcribed spacer 1, 5.8S ribosomal RNA gene and internal transcribed spacer 2, complete sequence; and 28S ribosomal RNA gene, partial sequence
Moniliella sp. MCA 3643 v1.0	25920869	9189	0.9189	0	0	1	1.08826	0	0	0	0	3	3.26477	0	0	0	0	0.362753	0.816193	0.333333	0.75	Basidiomycota	Ustilaginomycotina	incertae sedis	incertae sedis	Moniliellaceae	Moniliella	-	-	-	-	-	-	-	KY946754.1 Moniliella sp. isolate strain PYCC 6800 internal transcribed spacer 1, partial sequence; 5.8S ribosomal RNA gene, complete sequence; and internal transcribed spacer 2, partial sequence
Morchella conica CCBAS932 v1.0	48213273	11600	1.16	2	1.72414	1	0.862069	1	0.862069	0	0	5	4.31034	2	1.72414	22	18.9655	1.14943	6.25	1.33333	7.25	Ascomycota	Pezizomycotina	Pezizomycetes	Pezizales	Morchellaceae	Morchella	Saprotroph	Saprotroph	Wood Saprotroph	Wood Saprotroph	Probable	NULL	Soft Rot	U51852.2 Morchella conica 17S ribosomal RNA gene, partial sequence; internal transcribed spacer 1, 5.8S ribosomal RNA gene and internal transcribed spacer 2, complete sequence; and 25S ribosomal RNA gene, partial sequence
Moniliophthora perniciosa FA553	18411357	13560	1.356	2	1.47493	0	0	0	0	3	2.21239	9	6.63717	5	3.68732	10	7.37463	0.491642	4.97788	0.666667	6.75	Basidiomycota	Agaricomycotina	Agaricomycetes	Agaricales	Marasmiaceae	Moniliophthora	Pathotroph-Saprotroph	Pathotroph	Plant Pathogen-Undefined Saprotroph	Plant Pathogen	Probable	NULL	NULL	EU861393.1 Moniliophthora perniciosa isolate IMI 395556 internal transcribed spacer 1, partial sequence; 5.8S ribosomal RNA gene and internal transcribed spacer 2, complete sequence; and 26S ribosomal RNA gene, partial sequence
Morchella importuna SCYDJ1-A1 v1.0	48802685	11971	1.1971	2	1.6707	1	0.835352	1	0.835352	0	0	5	4.17676	2	1.6707	21	17.5424	1.1138	5.84746	1.33333	7	Ascomycota	Pezizomycotina	Pezizomycetes	Pezizales	Morchellaceae	Morchella	Saprotroph	Saprotroph	Wood Saprotroph	Wood Saprotroph	Probable	NULL	Soft Rot	MF170632.1 Morchella importuna isolate MS879 internal transcribed spacer 1, partial sequence; 5.8S ribosomal RNA gene, complete sequence; and internal transcribed spacer 2, partial sequence
Mucor circinelloides CBS277.49 v2.0	36587022	11719	1.1719	4	3.41326	0	0	0	0	0	0	2	1.70663	0	0	0	0	1.13775	0.426658	1.33333	0.5		Mucormycotina	Mucormycetes	Mucorlaes	Mucoraceae	Mucor	Saprotroph	Saprotroph	Undefined Saprotroph	Undefined Saprotroph	Probable	NULL	NULL	DQ837220.1 Mucor circinelloides strain UAMH 8307 18S ribosomal RNA gene, partial sequence; internal transcribed spacer 1, 5.8S ribosomal RNA gene, and internal transcribed spacer 2, complete sequence; and 28S ribosomal RNA gene, partial sequence
Mortierella elongata AG-77 v2.0	49863165	14969	1.4969	3	2.00414	0	0	0	0	0	0	0	0	0	0	0	0	0.668047	0	1	0		Mucormycotina	Mucormycetes	Morteriellales	Mortierellaceae	Mortierella	Saprotroph	Saprotroph	Undefined Saprotroph	Undefined Saprotroph	Probable	NULL	NULL	JX535038.1 Mortierella elongata isolate 3 internal transcribed spacer 1, partial sequence; 5.8S ribosomal RNA gene and internal transcribed spacer 2, complete sequence; and 28S ribosomal RNA gene, partial sequence
Mortierella multidivaricata RSA 2152 T v1.0	37665308	12248	1.2248	3	2.44938	0	0	0	0	0	0	0	0	0	0	0	0	0.81646	0	1	0		Mucormycotina	Mucormycetes	Morteriellales	Mortierellaceae	Mortierella	Saprotroph	Saprotroph	Undefined Saprotroph	Undefined Saprotroph	Probable	NULL	NULL	KX343172.1 Mortierella sp. isolate MM8 18S ribosomal RNA gene, partial sequence; internal transcribed spacer 1 and 5.8S ribosomal RNA gene, complete sequence; and internal transcribed spacer 2, partial sequence
Mortierella verticillata NRRL 6337	41854149	12569	1.2569	4	3.18243	1	0.795608	0	0	0	0	0	0	0	0	0	0	1.32601	0	1.66667	0		Mucormycotina	Mucormycetes	Morteriellales	Mortierellaceae	Mortierella	Saprotroph	Saprotroph	Undefined Saprotroph	Undefined Saprotroph	Probable	NULL	NULL	JN943799.1 Mortierella verticillata strain CBS 346.66 internal transcribed spacer 1, partial sequence; 5.8S ribosomal RNA gene, complete sequence; and internal transcribed spacer 2, partial sequence
Mrakia frigida ATCC 22029 v1.0	28159101	9516	0.9516	1	1.05086	1	1.05086	1	1.05086	0	0	2	2.10172	0	0	0	0	1.05086	0.525431	1	0.5	Basidiomycota	Agaricomycotina	Tremellomycetes	Cystofilobasidiales	Cystofilobasidiaceae	Mrakia	-	-	-	-	-	-	-	DQ831018.1 Mrakia frigida AFTOL-ID 1818 internal transcribed spacer 1, 5.8S ribosomal RNA gene, and internal transcribed spacer 2, complete sequence
Mucor cordense RSA 1222 v1.0	40953002	16794	1.6794	7	4.16816	0	0	0	0	0	0	0	0	0	0	0	0	1.38939	0	2.33333	0		Mucormycotina	Mucormycetes	Mucorlaes	Mucoraceae	Mucor	Saprotroph	Saprotroph	Undefined Saprotroph	Undefined Saprotroph	Probable	NULL	NULL	MG594505.1 Mucor sp. isolate CM3 internal transcribed spacer 1, partial sequence; 5.8S ribosomal RNA gene, complete sequence; and internal transcribed spacer 2, partial sequence
Mucor heterogamus NRRL 1489 v1.0	54487678	14998	1.4998	2	1.33351	0	0	0	0	0	0	0	0	0	0	0	0	0.444504	0	0.666667	0		Mucormycotina	Mucormycetes	Mucorlaes	Mucoraceae	Mucor	Saprotroph	Saprotroph	Undefined Saprotroph	Undefined Saprotroph	Probable	NULL	NULL	JN206169.1 Mucor heterogamus strain CBS 338.74 clone c1 18S ribosomal RNA gene, partial sequence; internal transcribed spacer 1 and 5.8S ribosomal RNA gene, complete sequence; and internal transcribed spacer 2, partial sequence
Multifurca ochricompacta BPL690 v1.0	54697930	10514	1.0514	1	0.951113	0	0	0	0	3	2.85334	0	0	0	0	1	0.951113	0.317038	0.951113	0.333333	1	Basidiomycota	Agaricomycotina	Agaricomycetes	Russulales	Russulaceae	Multifurca	Symbiotroph	Symbiotroph	Ectomycorrhizal	Ectomycorrhizal	Highly Probable	NULL	NULL	KY848510.1 Multifurca ochricompacta strain BPL690 small subunit ribosomal RNA gene, partial sequence; internal transcribed spacer 1, 5.8S ribosomal RNA gene, and internal transcribed spacer 2, complete sequence; and large subunit ribosomal RNA gene, partial sequence
Mutinus elegans ME.BST v1.0	52778615	14626	1.4626	2	1.36743	0	0	0	0	6	4.10228	3	2.05114	4	2.73486	9	6.15343	0.455809	3.76043	0.666667	5.5	Basidiomycota	Agaricomycotina	Agaricomycetes	Phallales	Phallaceae	Mutinus	Saprotroph	Saprotroph	Leaf Saprotroph	Leaf Saprotroph	Probable	Phalloid	NULL	KC128652.1 Mutinus sp. MA-2013 isolate JD837 internal transcribed spacer 1, partial sequence; 5.8S ribosomal RNA gene and internal transcribed spacer 2, complete sequence; and 28S ribosomal RNA gene, partial sequence
Myceliophthora heterothallica CBS 202.75 v1.0	35441645	9222	0.9222	2	2.16873	2	2.16873	2	2.16873	1	1.08436	1	1.08436	5	5.42182	25	27.1091	2.16873	8.67491	2	8	Ascomycota	Pezizomycotina	Sordariomycetes	Sordariales	Chaetomiaceae	Myceliophthora	-	-	-	-	-	-	-	KT892929.1 Myceliophthora heterothallica strain G10 internal transcribed spacer 1, partial sequence; 5.8S ribosomal RNA gene and internal transcribed spacer 2, complete sequence; and 28S ribosomal RNA gene, partial sequence
Myceliophthora heterothallica CBS 203.75 v1.0	35358904	10061	1.0061	2	1.98787	1	0.993937	2	1.98787	1	0.993937	3	2.98181	5	4.96968	23	22.8606	1.65656	7.9515	1.66667	8	Ascomycota	Pezizomycotina	Sordariomycetes	Sordariales	Chaetomiaceae	Myceliophthora	-	-	-	-	-	-	-	KT892929.1 Myceliophthora heterothallica strain G10 internal transcribed spacer 1, partial sequence; 5.8S ribosomal RNA gene and internal transcribed spacer 2, complete sequence; and 28S ribosomal RNA gene, partial sequence
Myceliophthora thermophila (Sporotrichum thermophile) v2.0	38744216	9110	0.911	2	2.19539	1	1.09769	2	2.19539	1	1.09769	2	2.19539	6	6.58617	22	24.1493	1.82949	8.50714	1.66667	7.75	Ascomycota	Pezizomycotina	Sordariomycetes	Sordariales	Chaetomiaceae	Myceliophthora	Symbiotroph	Symbiotroph	Endophyte	Endophyte	Probable	NULL	NULL	KT287076.1 Myceliophthora thermophila isolate BJA 18S ribosomal RNA gene, partial sequence; internal transcribed spacer 1, 5.8S ribosomal RNA gene, and internal transcribed spacer 2, complete sequence; and 28S ribosomal RNA gene, partial sequence
Mycena alexandri CBHHK200 v1.0	132306732	32245	3.2245	1	0.310126	0	0	0	0	21	6.51264	3	0.930377	10	3.10126	15	4.65188	0.103375	3.79904	0.333333	12.25	Basidiomycota	Agaricomycotina	Agaricomycetes	Agaricales	Mycenaceae	Mycena	Pathotroph-Saprotroph	Saprotroph	Leaf Saprotroph-Plant Pathogen-Undefined Saprotroph-Wood Saprotroph	Wood Saprotroph	Probable	Agaricoid	NULL	KT900145.1 Mycena alexandri voucher EL41-13 18S ribosomal RNA gene, partial sequence; internal transcribed spacer 1, 5.8S ribosomal RNA gene, and internal transcribed spacer 2, complete sequence; and 28S ribosomal RNA gene, partial sequence
Mycena amicta BAPX v1.0	81431410	25102	2.5102	4	1.5935	0	0	0	0	18	7.17074	4	1.5935	5	1.99187	15	5.97562	0.531166	4.18293	1.33333	10.5	Basidiomycota	Agaricomycotina	Agaricomycetes	Agaricales	Mycenaceae	Mycena	Pathotroph-Saprotroph	Saprotroph	Leaf Saprotroph-Plant Pathogen-Undefined Saprotroph-Wood Saprotroph	Wood Saprotroph	Probable	Agaricoid	NULL	KJ705188.1 Mycena amicta isolate 4745-HRL 1312 18S ribosomal RNA gene, partial sequence; internal transcribed spacer 1, 5.8S ribosomal RNA gene, and internal transcribed spacer 2, complete sequence; and 28S ribosomal RNA gene, partial sequence
Mycena belliae CBHHK173m v1.0	56444626	18074	1.8074	4	2.21312	1	0.553281	0	0	11	6.08609	3	1.65984	3	1.65984	14	7.74593	0.922135	4.28793	1.66667	7.75	Basidiomycota	Agaricomycotina	Agaricomycetes	Agaricales	Mycenaceae	Mycena	Pathotroph-Saprotroph	Saprotroph	Leaf Saprotroph-Plant Pathogen-Undefined Saprotroph-Wood Saprotroph	Wood Saprotroph	Probable	Agaricoid	NULL	JF908374.1 Mycena belliae voucher 1020 18S ribosomal RNA gene, internal transcribed spacer 1, 5.8S ribosomal RNA gene, internal transcribed spacer 2, and 28S ribosomal RNA gene, region
Mycena crocata CBHHK184 v1.0	93990387	30221	3.0221	7	2.31627	1	0.330896	0	0	13	4.30164	4	1.32358	4	1.32358	15	4.96344	0.882389	2.97806	2.66667	9	Basidiomycota	Agaricomycotina	Agaricomycetes	Agaricales	Mycenaceae	Mycena	Pathotroph-Saprotroph	Saprotroph	Leaf Saprotroph-Plant Pathogen-Undefined Saprotroph-Wood Saprotroph	Wood Saprotroph	Probable	Agaricoid	NULL	JF908492.1 Mycena crocata voucher 980 18S ribosomal RNA gene, internal transcribed spacer 1, 5.8S ribosomal RNA gene, internal transcribed spacer 2, and 28S ribosomal RNA gene, region
Mycena capillaripes Frankland 9286 v1.0	119906144	37256	3.7256	4	1.07365	1	0.268413	0	0	48	12.8838	3	0.805239	9	2.41572	17	4.56302	0.447355	5.16695	1.66667	19.25	Basidiomycota	Agaricomycotina	Agaricomycetes	Agaricales	Mycenaceae	Mycena	Pathotroph-Saprotroph	Saprotroph	Leaf Saprotroph-Plant Pathogen-Undefined Saprotroph-Wood Saprotroph	Wood Saprotroph	Probable	Agaricoid	NULL	JF908489.1 Mycena capillaripes voucher 93d 18S ribosomal RNA gene, internal transcribed spacer 1, 5.8S ribosomal RNA gene, internal transcribed spacer 2, and 28S ribosomal RNA gene, region
Mycena filopes CBHHK001 v1.0	112004863	29152	2.9152	3	1.02909	1	0.34303	0	0	7	2.40121	3	1.02909	4	1.37212	18	6.17453	0.457373	2.74424	1.33333	8	Basidiomycota	Agaricomycotina	Agaricomycetes	Agaricales	Mycenaceae	Mycena	Pathotroph-Saprotroph	Saprotroph	Leaf Saprotroph-Plant Pathogen-Undefined Saprotroph-Wood Saprotroph	Wood Saprotroph	Probable	Agaricoid	NULL	JF908410.1 Mycena filopes voucher 287f 18S ribosomal RNA gene, internal transcribed spacer 1, 5.8S ribosomal RNA gene, internal transcribed spacer 2, and 28S ribosomal RNA gene, region
Mycena epipterygia CBHHK145m v1.0	118648059	37563	3.7563	5	1.3311	1	0.266219	0	0	44	11.7137	3	0.798658	9	2.39597	15	3.99329	0.532439	4.72539	2	17.75	Basidiomycota	Agaricomycotina	Agaricomycetes	Agaricales	Mycenaceae	Mycena	Pathotroph-Saprotroph	Saprotroph	Leaf Saprotroph-Plant Pathogen-Undefined Saprotroph-Wood Saprotroph	Wood Saprotroph	Probable	Agaricoid	NULL	HQ604772.1 Mycena epipterygia isolate ST-8 voucher UBC:F19778 18S ribosomal RNA gene, partial sequence; internal transcribed spacer 1, 5.8S ribosomal RNA gene, and internal transcribed spacer 2, complete sequence; and 28S ribosomal RNA gene, partial sequence
Mycena floridula CBHHK072 v1.0	118533562	29475	2.9475	6	2.03562	1	0.339271	0	0	15	5.08906	7	2.37489	2	0.678541	28	9.49958	0.791631	4.41052	2.33333	13	Basidiomycota	Agaricomycotina	Agaricomycetes	Agaricales	Mycenaceae	Mycena	Pathotroph-Saprotroph	Saprotroph	Leaf Saprotroph-Plant Pathogen-Undefined Saprotroph-Wood Saprotroph	Wood Saprotroph	Probable	Agaricoid	NULL	JF908406.1 Mycena floridula voucher 259a 18S ribosomal RNA gene, internal transcribed spacer 1, 5.8S ribosomal RNA gene, internal transcribed spacer 2, and 28S ribosomal RNA gene, region
Mycena rebaudengoi CBHHK068 v1.0	218590756	52308	5.2308	2	0.382351	3	0.573526	0	0	17	3.24998	6	1.14705	12	2.2941	26	4.97056	0.318626	2.91542	1.66667	15.25	Basidiomycota	Agaricomycotina	Agaricomycetes	Agaricales	Mycenaceae	Mycena	Pathotroph-Saprotroph	Saprotroph	Leaf Saprotroph-Plant Pathogen-Undefined Saprotroph-Wood Saprotroph	Wood Saprotroph	Probable	Agaricoid	NULL	JF908477.1 Mycena rebaudengoi voucher 861 18S ribosomal RNA gene, internal transcribed spacer 1, 5.8S ribosomal RNA gene, internal transcribed spacer 2, and 28S ribosomal RNA gene, region
Mycena galopus ATCC-62051 v1.0	211361780	49694	4.9694	4	0.804926	0	0	0	0	20	4.02463	5	1.00616	12	2.41478	16	3.2197	0.268309	2.66632	1.33333	13.25	Basidiomycota	Agaricomycotina	Agaricomycetes	Agaricales	Mycenaceae	Mycena	Pathotroph-Saprotroph	Saprotroph	Leaf Saprotroph-Plant Pathogen-Undefined Saprotroph-Wood Saprotroph	Wood Saprotroph	Probable	Agaricoid	NULL	KU516421.1 Mycena galopus isolate 328Ja14 18S ribosomal RNA gene, partial sequence; internal transcribed spacer 1, 5.8S ribosomal RNA gene, and internal transcribed spacer 2, complete sequence; and 28S ribosomal RNA gene, partial sequence
Mycena haematopus CBHHK189 v1.0	62806267	20804	2.0804	3	1.44203	1	0.480677	0	0	2	0.961354	4	1.92271	5	2.40338	11	5.28744	0.640902	2.64372	1.33333	5.5	Basidiomycota	Agaricomycotina	Agaricomycetes	Agaricales	Mycenaceae	Mycena	Pathotroph-Saprotroph	Saprotroph	Leaf Saprotroph-Plant Pathogen-Undefined Saprotroph-Wood Saprotroph	Wood Saprotroph	Probable	Agaricoid	NULL	MF161203.1 Mycena haematopus isolate BHI-F212b small subunit ribosomal RNA gene, partial sequence; internal transcribed spacer 1, 5.8S ribosomal RNA gene, and internal transcribed spacer 2, complete sequence; and large subunit ribosomal RNA gene, partial sequence
Mycena sanguinolenta CBHHK176m v1.0	115408990	34875	3.4875	4	1.14695	0	0	0	0	19	5.44803	3	0.860215	9	2.58065	15	4.30108	0.382318	3.29749	1.33333	11.5	Basidiomycota	Agaricomycotina	Agaricomycetes	Agaricales	Mycenaceae	Mycena	Pathotroph-Saprotroph	Saprotroph	Leaf Saprotroph-Plant Pathogen-Undefined Saprotroph-Wood Saprotroph	Wood Saprotroph	Probable	Agaricoid	NULL	JF908370.1 Mycena sanguinolenta voucher 100 18S ribosomal RNA gene, internal transcribed spacer 1, 5.8S ribosomal RNA gene, internal transcribed spacer 2, and 28S ribosomal RNA gene, region
Mycena rosella CBHHK067 v1.0	129492142	34060	3.406	3	0.880799	2	0.587199	0	0	21	6.16559	3	0.880799	13	3.81679	17	4.99119	0.489333	3.96359	1.66667	13.5	Basidiomycota	Agaricomycotina	Agaricomycetes	Agaricales	Mycenaceae	Mycena	Pathotroph-Saprotroph	Saprotroph	Leaf Saprotroph-Plant Pathogen-Undefined Saprotroph-Wood Saprotroph	Wood Saprotroph	Probable	Agaricoid	NULL	JF908488.1 Mycena rosella voucher 938a 18S ribosomal RNA gene, internal transcribed spacer 1, 5.8S ribosomal RNA gene, internal transcribed spacer 2, and 28S ribosomal RNA gene, region
Mycena vitilis CBHHK169m v1.0	83665095	27952	2.7952	4	1.43102	1	0.357756	0	0	21	7.51288	3	1.07327	6	2.14654	18	6.43961	0.59626	4.29307	1.66667	12	Basidiomycota	Agaricomycotina	Agaricomycetes	Agaricales	Mycenaceae	Mycena	Pathotroph-Saprotroph	Saprotroph	Leaf Saprotroph-Plant Pathogen-Undefined Saprotroph-Wood Saprotroph	Wood Saprotroph	Probable	Agaricoid	NULL	JF908390.1 Mycena vitilis voucher 136f 18S ribosomal RNA gene, internal transcribed spacer 1, 5.8S ribosomal RNA gene, internal transcribed spacer 2, and 28S ribosomal RNA gene, region
Mycena sp. CBHHK59/15 v1.0	177780440	38334	3.8334	4	1.04346	0	0	0	0	20	5.2173	3	0.782595	3	0.782595	14	3.65211	0.34782	2.60865	1.33333	10	Basidiomycota	Agaricomycotina	Agaricomycetes	Agaricales	Mycenaceae	Mycena	Pathotroph-Saprotroph	Saprotroph	Leaf Saprotroph-Plant Pathogen-Undefined Saprotroph-Wood Saprotroph	Wood Saprotroph	Probable	Agaricoid	NULL	MH282459.1 Mycena sp. voucher MushroomObserver.org/315710 internal transcribed spacer 1, partial sequence; 5.8S ribosomal RNA gene and internal transcribed spacer 2, complete sequence; and large subunit ribosomal RNA gene, partial sequence
Mycotypha africana NRRL 2978 v1.0	29202882	10917	1.0917	1	0.916003	0	0	0	0	0	0	0	0	0	0	0	0	0.305334	0	0.333333	0		Mucormycotina	Mucormycetes	Mucorales	Mycotyphaceae	Mycotypha	Saprotroph	Saprotroph	Undefined Saprotroph	Undefined Saprotroph	Probable	NULL	NULL	MG519605.1 Mycotypha africana voucher CCT4388 internal transcribed spacer 1, partial sequence; 5.8S ribosomal RNA gene, complete sequence; and internal transcribed spacer 2, partial sequence
Mycosphaerella graminicola v2.0	39686251	10933	1.0933	3	2.74399	2	1.82932	2	1.82932	1	0.914662	3	2.74399	1	0.914662	2	1.82932	2.13421	1.60066	2.33333	1.75	Ascomycota	Pezizomycotina	Dothideomycetes	Capnodiales	Mycosphaerellaceae	Mycosphaerella	Pathotroph	Pathotroph	Plant Pathogen	Plant Pathogen	Probable	Microfungus	NULL	AF181694.1 Mycosphaerella graminicola strain T48 18S ribosomal RNA gene, partial sequence; internal transcribed spacer 1, 5.8S ribosomal RNA gene and internal transcribed spacer 2, complete sequence; and 26S ribosomal RNA gene, partial sequence
Mytilinidion resinicola CBS 304.34 v1.0	47275052	16794	1.6794	4	2.3818	1	0.595451	2	1.1909	4	2.3818	4	2.3818	2	1.1909	8	4.76361	1.38939	2.67953	2.33333	4.5	Ascomycota	Pezizomycotina	Dothideomycetes	Mytilinidiales	Mytilinidiaceae	Mytilinidion	-	-	-	-	-	-	-	NA
Myriangium duriaei CBS 260.36 v1.0	25685045	10685	1.0685	3	2.80767	1	0.935891	3	2.80767	0	0	3	2.80767	1	0.935891	3	2.80767	2.18375	1.63781	2.33333	1.75	Ascomycota	Pezizomycotina	Dothideomycetes	Myriangiales	Myriangiaceae	Myriangium	Pathotroph	Pathotroph	Animal Pathogen	Animal Pathogen	Probable	NULL	NULL	KY305129.1 Myriangium sp. strain BSS155 internal transcribed spacer 1, partial sequence; 5.8S ribosomal RNA gene and internal transcribed spacer 2, complete sequence; and large subunit ribosomal RNA gene, partial sequence
Myrothecium inundatum CBS 120646 v1.0	39207821	13553	1.3553	3	2.21353	1	0.737844	1	0.737844	3	2.21353	6	4.42706	4	2.95138	14	10.3298	1.22974	4.98045	1.66667	6.75	Ascomycota	Pezizomycotina	Sordariomycetes	Hypocreales	Incertae sedis	Myrothecium	Saprotroph	Saprotroph	Undefined Saprotroph	Undefined Saprotroph	Probable	NULL	NULL	HQ165763.1 Myrothecium inundatum strain IN-5 18S ribosomal RNA gene, partial sequence; internal transcribed spacer 1, 5.8S ribosomal RNA gene, and internal transcribed spacer 2, complete sequence; and 28S ribosomal RNA gene, partial sequence
Nadsonia fulvescens var. elongata DSM 6958 v1.0	13746944	5657	0.5657	2	3.53544	0	0	5	8.83861	0	0	1	1.76772	0	0	0	0	4.12468	0.44193	2.33333	0.25	Ascomycota	Saccharomycotina	Saccharomycetes	Saccharomycetales	Dipodascaceae	Nadsonia	-	-	-	-	-	-	-	KY104311.1 Nadsonia fulvescens var. elongata culture CBS:2595 small subunit ribosomal RNA gene, partial sequence; internal transcribed spacer 1, 5.8S ribosomal RNA gene, and internal transcribed spacer 2, complete sequence; and large subunit ribosomal RNA gene, partial sequence
Naiadella fluitans ATCC 64713 v1.0	52667713	13270	1.327	2	1.50716	1	0.75358	0	0	0	0	1	0.75358	0	0	3	2.26074	0.75358	0.75358	1	1	Basidiomycota	Ustilaginomycotina	Ustilaginomycetes	Ustilaginales	Cintractiellaceae	Naiadella	-	-	-	-	-	-	-	NA
Naohidea sebacea CBS 8477 (P95) v1.0	20431960	10410	1.041	1	0.960615	0	0	0	0	0	0	1	0.960615	1	0.960615	0	0	0.320205	0.480307	0.333333	0.5	Basidiomycota	Pucciniomycotina	Pucciniomycetes	Naohideales	Naohideaceae	Naohidea	-	-	-	-	-	-	-	NR_121324.1 Naohidea sebacea CBS 8477 ITS region; from reference material
Nakaseomyces bacillisporus CBS 7720	10993726	5086	0.5086	2	3.93236	0	0	9	17.6956	0	0	0	0	0	0	0	0	7.20933	0	3.66667	0	Ascomycota	Saccharomycotina	Saccharomycetes	Saccharomycetales	Saccharomycetaceae	Nakaseomyces	-	-	-	-	-	-	-	KY104352.1 Nakaseomyces bacillisporus culture CBS:7720 small subunit ribosomal RNA gene, partial sequence; internal transcribed spacer 1 and 5.8S ribosomal RNA gene, complete sequence; and internal transcribed spacer 2, partial sequence
Nakaseomyces delphensis CBS 2170	10932331	5103	0.5103	3	5.87889	0	0	10	19.5963	0	0	0	0	0	0	0	0	8.49174	0	4.33333	0	Ascomycota	Saccharomycotina	Saccharomycetes	Saccharomycetales	Saccharomycetaceae	Nakaseomyces	Pathotroph	Pathotroph	Animal Pathogen	Animal Pathogen	Probable	NULL	NULL	KP068958.1 Nakaseomyces delphensis strain WM 318 isolate ISHAM-ITS_ID MITS2984 18S ribosomal RNA gene, partial sequence; internal transcribed spacer 1, 5.8S ribosomal RNA gene, and internal transcribed spacer 2, complete sequence; and 28S ribosomal RNA gene, partial sequence
Nematocida parisii ERTm1	4071346	2661	0.2661	0	0	0	0	0	0	0	0	2	7.51597	0	0	0	0	0	1.87899	0	0.5	Microsporidia	NA	incertae sedis	incertae sedis	Incertae sedis	Nematocida	-	-	-	-	-	-	-	KX352731.1 Nematocida Parisii isolate JUm2590 small subunit ribosomal RNA gene, partial sequence
Nectria haematococca v2.0	51286497	15707	1.5707	4	2.54664	1	0.636659	2	1.27332	1	0.636659	7	4.45661	3	1.90998	9	5.72993	1.48554	3.18329	2.33333	5	Ascomycota	Pezizomycotina	Sordariomycetes	Hypocreales	Nectriaceae	Nectria	Pathotroph-Saprotroph-Symbiotroph	Pathotroph	Animal Pathogen-Endophyte-Fungal Parasite-Lichen Parasite-Plant Pathogen-Wood Saprotroph	Plant Pathogen	Probable	Microfungus	NULL	AF455451.1 Nectria haematococca small subunit ribosomal RNA gene, partial sequence; internal transcribed spacer 1, 5.8S ribosomal RNA gene, and internal transcribed spacer 2, complete sequence; and large subunit ribosomal RNA gene, partial sequence
Neocallimastix californiae G1 v1.0	193032486	20219	2.0219	7	3.46209	0	0	0	0	0	0	25	12.3646	0	0	0	0	1.15403	3.09115	2.33333	6.25	Neocallimastigomycota	NA	Neocalligomastigomycetes	Neocallimastigales	Neocallimastigaceae	Neocallimastix	Symbiotroph	Symbiotroph	Animal Endosymbiont	Animal Endosymbiont	Probable	NULL	NULL	KY399732.1 Neocallimastix sp. KS-2015 strain G1 internal transcribed spacer 1, partial sequence; 5.8S ribosomal RNA gene, complete sequence; and internal transcribed spacer 2, partial sequence
Neofusicoccum parvum UCRNP2	42592847	10366	1.0366	3	2.89408	1	0.964692	1	0.964692	4	3.85877	8	7.71754	2	1.92938	12	11.5763	1.60782	6.2705	1.66667	6.5	Ascomycota	Pezizomycotina	Dothideomycetes	Botryosphaeriales	Botryosphaeriaceae	Neofusicoccum	Pathotroph	Pathotroph	Plant Pathogen	Plant Pathogen	Probable	NULL	NULL	MF279190.1 Neofusicoccum parvum isolate BB01-Np 18S ribosomal RNA gene, partial sequence; internal transcribed spacer 1, 5.8S ribosomal RNA gene, and internal transcribed spacer 2, complete sequence; and 28S ribosomal RNA gene, partial sequence
Neolecta irregularis DAH-1 v1.0	14591686	6674	0.6674	1	1.49835	0	0	1	1.49835	0	0	0	0	0	0	0	0	0.998901	0	0.666667	0	Ascomycota	Taphrinomycotina	Neolectomycetes	Neolectales	Neolectaceae	Neolecta	Saprotroph	Saprotroph	Undefined Saprotroph	Undefined Saprotroph	Probable	NULL	NULL	FJ171866.1 Neolecta irregularis voucher FH:DAH-18_BNCC-2 internal transcribed spacer 1, partial sequence; 5.8S ribosomal RNA gene, complete sequence; and internal transcribed spacer 2, partial sequence
Neolentinus lepideus v1.0	35640188	13164	1.3164	2	1.5193	2	1.5193	0	0	0	0	2	1.5193	0	0	3	2.27894	1.01286	0.949559	1.33333	1.25	Basidiomycota	Agaricomycotina	Agaricomycetes	Gleophyllales	Gleophyllaceae	Neolentinus	Saprotroph	Saprotroph	Wood Saprotroph	Wood Saprotroph	Probable	Agaricoid	Brown Rot	HM536098.1 Neolentinus lepideus 18S small subunit ribosomal RNA gene, partial sequence; internal transcribed spacer 1, 5.8S subunit ribosomal RNA gene, and internal transcribed spacer 2, complete sequence; and 28S large subunit ribosomal RNA gene, partial sequence
Neurospora crassa FGSC 73 trp-3 v1.0	40416174	11978	1.1978	3	2.50459	1	0.834864	3	2.50459	0	0	4	3.33946	5	4.17432	14	11.6881	1.94802	4.80047	2.33333	5.75	Ascomycota	Pezizomycotina	Sordariomycetes	Sordariales	Sordariaceae	Neurospora	Saprotroph	Saprotroph	Undefined Saprotroph	Undefined Saprotroph	Probable	NULL	NULL	KF040479.1 Neurospora crassa strain HT-ITV31 18S ribosomal RNA gene, partial sequence; internal transcribed spacer 1, 5.8S ribosomal RNA gene, and internal transcribed spacer 2, complete sequence; and 28S ribosomal RNA gene, partial sequence
Neonectria ditissima R09/05	45719213	12685	1.2685	5	3.94166	1	0.788333	4	3.15333	1	0.788333	4	3.15333	3	2.365	11	8.67166	2.62778	3.74458	3.33333	4.75	Ascomycota	Pezizomycotina	Sordariomycetes	Hypocreales	Nectriaceae	Neonectria	Pathotroph	Pathotroph	Plant Pathogen	Plant Pathogen	Probable	NULL	NULL	KM515891.1 Neonectria ditissima strain CBS 100318 18S ribosomal RNA gene, partial sequence; internal transcribed spacer 1 and 5.8S ribosomal RNA gene, complete sequence; and internal transcribed spacer 2, partial sequence
Neosartorya fischeri NRRL 181	32551711	10406	1.0406	3	2.88295	2	1.92197	2	1.92197	0	0	9	8.64886	5	4.80492	8	7.68787	2.2423	5.28541	2.33333	5.5	Ascomycota	Pezizomycotina	Eurotiomycetes	Eurotiales	Trichocomaceae	Neosartorya	Saprotroph	Saprotroph	Undefined Saprotroph	Undefined Saprotroph	Probable	NULL	NULL	JN943576.1 Neosartorya fischeri strain KACC 41182 internal transcribed spacer 1, partial sequence; 5.8S ribosomal RNA gene, complete sequence; and internal transcribed spacer 2, partial sequence
Neurospora crassa OR74A v2.0	41037538	10785	1.0785	3	2.78164	1	0.927214	2	1.85443	0	0	5	4.63607	5	4.63607	14	12.981	1.85443	5.56328	2	6	Ascomycota	Pezizomycotina	Sordariomycetes	Sordariales	Sordariaceae	Neurospora	Saprotroph	Saprotroph	Undefined Saprotroph	Undefined Saprotroph	Probable	NULL	NULL	KF040479.1 Neurospora crassa strain HT-ITV31 18S ribosomal RNA gene, partial sequence; internal transcribed spacer 1, 5.8S ribosomal RNA gene, and internal transcribed spacer 2, complete sequence; and 28S ribosomal RNA gene, partial sequence
Neurospora discreta FGSC 8579 mat A	37302679	9948	0.9948	3	3.01568	1	1.00523	1	1.00523	0	0	4	4.02091	4	4.02091	10	10.0523	1.67538	4.52352	1.66667	4.5	Ascomycota	Pezizomycotina	Sordariomycetes	Sordariales	Sordariaceae	Neurospora	Saprotroph	Saprotroph	Undefined Saprotroph	Undefined Saprotroph	Probable	NULL	NULL	GU327632.1 Neurospora discreta strain ATCC MYA-4616 18S ribosomal RNA gene, partial sequence; internal transcribed spacer 1, 5.8S ribosomal RNA gene, and internal transcribed spacer 2, complete sequence; and 28S ribosomal RNA gene, partial sequence
Neurospora hispaniola FGSC 10403 v1.0	40807401	10446	1.0446	3	2.87191	1	0.957304	2	1.91461	0	0	1	0.957304	5	4.78652	14	13.4023	1.91461	4.78652	2	5	Ascomycota	Pezizomycotina	Sordariomycetes	Sordariales	Sordariaceae	Neurospora	Saprotroph	Saprotroph	Undefined Saprotroph	Undefined Saprotroph	Probable	NULL	NULL	KY992575.1 Neurospora sp. isolate AT_L8_E1 internal transcribed spacer 1, partial sequence; 5.8S ribosomal RNA gene and internal transcribed spacer 2, complete sequence; and large subunit ribosomal RNA gene, partial sequence
Neurospora tetrasperma FGSC 2509 mat a v1.0	39126702	11192	1.1192	3	2.68049	1	0.893495	3	2.68049	0	0	4	3.57398	5	4.46748	14	12.5089	2.08482	5.1376	2.33333	5.75	Ascomycota	Pezizomycotina	Sordariomycetes	Sordariales	Sordariaceae	Neurospora	Saprotroph	Saprotroph	Undefined Saprotroph	Undefined Saprotroph	Probable	NULL	NULL	GU327631.1 Neurospora tetrasperma strain ATCC MYA-4615 18S ribosomal RNA gene, partial sequence; internal transcribed spacer 1, 5.8S ribosomal RNA gene, and internal transcribed spacer 2, complete sequence; and 28S ribosomal RNA gene, partial sequence
Niesslia exilis CBS 358.70 v1.0	35381739	13499	1.3499	3	2.22239	1	0.740796	1	0.740796	3	2.22239	3	2.22239	3	2.22239	14	10.3711	1.23466	4.25957	1.66667	5.75	Ascomycota	Pezizomycotina	Sordariomycetes	Hypocreales	Niessliaceae	Niesslia	Saprotroph	Saprotroph	Undefined Saprotroph	Undefined Saprotroph	Probable	NULL	NULL	MG827024.1 Niesslia exilis strain CBS 686.74 small subunit ribosomal RNA gene, partial sequence; internal transcribed spacer 1, 5.8S ribosomal RNA gene, and internal transcribed spacer 2, complete sequence; and large subunit ribosomal RNA gene, partial sequence
Nosema ceranae BRL01	7860219	2060	0.206	0	0	0	0	0	0	0	0	0	0	0	0	0	0	0	0	0	0	Microsporidia	NA	Dihaplophasea	Dissociodihaplophasida	Nosematidae	Nosema	Pathotroph	Pathotroph	NULL	NULL	Probable	NULL	NULL	JX205152.1 Nosema ceranae clone 8 5S ribosomal RNA gene, partial sequence; small subunit ribosomal RNA gene and internal transcribed spacer, complete sequence; and large subunit ribosomal RNA gene, partial sequence
Obba rivulosa 3A-2 v1.0	34037596	13206	1.3206	2	1.51446	1	0.757232	0	0	15	11.3585	3	2.27169	2	1.51446	8	6.05785	0.757232	5.30062	1	7	Basidiomycota	Agaricomycotina	Agaricomycetes	Polyporales	Gelatoporiaceae	Obba	Saprotroph	Saprotroph	Undefined Saprotroph	Undefined Saprotroph	Probable	NULL	White Rot	KY688207.1 Obba rivulosa isolate Chen 2713 internal transcribed spacer 1, partial sequence; 5.8S ribosomal RNA gene and internal transcri
Obelidium mucronatum JEL802 v1.0	49458483	15468	1.5468	5	3.23248	0	0	0	0	0	0	5	3.23248	0	0	0	0	1.07749	0.80812	1.66667	1.25	Chytridiomycota	NA	Chytridiomycetes	Chytridiales	Chytridiaceae	Obelidium	Pathotroph	Pathotroph	Plant Pathogen	Plant Pathogen	Probable	NULL	NULL	AY349116.1 Obelidium mucronatum strain JEL57 internal transcribed spacer 1, partial sequence; 5.8S ribosomal RNA gene, complete sequence; and internal transcribed spacer 2, partial sequence
Ogataea polymorpha NCYC 495 leu1.1 v2.0	8974850	5177	0.5177	2	3.86324	1	1.93162	2	3.86324	0	0	0	0	0	0	0	0	3.21937	0	1.66667	0	Ascomycota	Saccharomycotina	Saccharomycetes	Saccharomycetales	Saccharomycetaceae	Ogataea	-	-	-	-	-	-	-	FJ914921.1 Ogataea polymorpha strain ATCC MYA-3665 18S ribosomal RNA gene, partial sequence; internal transcribed spacer 1, 5.8S ribosomal RNA gene, and internal transcribed spacer 2, complete sequence; and 26S ribosomal RNA gene, partial sequence
Ogataea parapolymorpha DL-1	8874589	5325	0.5325	4	7.51174	2	3.75587	2	3.75587	0	0	0	0	0	0	0	0	5.00782	0	2.66667	0	Ascomycota	Saccharomycotina	Saccharomycetes	Saccharomycetales	Saccharomycetaceae	Ogataea	-	-	-	-	-	-	-	JF756591.1 Ogataea parapolymorpha strain NRRL YB-1982 internal transcribed spacer 1, 5.8S ribosomal RNA gene, and internal transcribed spacer 2, complete sequence
Oliveonia pauxilla KC1149 v1.0	47727729	14601	1.4601	1	0.684885	0	0	0	0	4	2.73954	1	0.684885	4	2.73954	34	23.2861	0.228295	7.36251	0.333333	10.75	Basidiomycota	Agaricomycotina	Agaricomycetes	Cantharellales	Oliveoniaceae	Oliveonia	Saprotroph	Saprotroph	Undefined Saprotroph	Undefined Saprotroph	Probable	NULL	NULL	HQ441577.1 Oliveonia pauxilla voucher KC1068 18S ribosomal RNA gene, partial sequence; internal transcribed spacer 1, 5.8S ribosomal RNA gene, and internal transcribed spacer 2, complete sequence; and 25S ribosomal RNA gene, partial sequence
Oidiodendron maius Zn v1.0	46426256	16703	1.6703	5	2.99347	1	0.598695	2	1.19739	0	0	17	10.1778	8	4.78956	8	4.78956	1.59652	4.93923	2.66667	8.25	Ascomycota	Pezizomycotina	Eurotiomycetes	Onygenales	Myxotrichaceae	Oidiodendron	Pathotroph-Symbiotroph	Symbiotroph	Ericoid Mycorrhizal	Ericoid Mycorrhizal	Probable	Dark Septate Endophyte	NULL	AY624314.1 Oidiodendron maius voucher UAMH 10116 internal transcribed spacer 1, partial sequence; 5.8S ribosomal RNA gene and internal transcribed spacer 2, complete sequence; and 28S ribosomal RNA gene, partial sequence
Omphalotus olearius	28145093	8171	0.8171	2	2.44768	0	0	0	0	6	7.34304	3	3.67152	4	4.89536	11	13.4622	0.815894	7.34304	0.666667	6	Basidiomycota	Agaricomycotina	Agaricomycetes	Agaricales	Marasmiaceae	Omphalotus	Saprotroph	Saprotroph	Wood Saprotroph	Wood Saprotroph	Probable	Agaricoid	NULL	AY313278.1 Omphalotus olearius 18S ribosomal RNA gene, partial sequence; internal transcribed spacer 1, 5.8S ribosomal RNA gene and internal transcribed spacer 2, complete sequence; and large subunit ribosomal RNA gene, partial sequence
Onnia scaura P-53A v1.0	37098055	12895	1.2895	2	1.55099	0	0	0	0	6	4.65297	3	2.32648	1	0.775494	6	4.65297	0.516996	3.10198	0.666667	4	Basidiomycota	Agaricomycotina	Agaricomycetes	Hymenochaetales	Hymenochaetaceae	Onnia	Saprotroph	Saprotroph	Undefined Saprotroph	Undefined Saprotroph	Probable	NULL	White Rot	KT281962.1 Onnia sp. 2 JJC-2016 voucher Yuan 1964 internal transcribed spacer 1, partial sequence; 5.8S ribosomal RNA gene, complete sequence; and internal transcribed spacer 2, partial sequence
Ophiobolus disseminans CBS 113818 v1.0	41683814	16027	1.6027	4	2.49579	1	0.623947	1	0.623947	4	2.49579	4	2.49579	4	2.49579	36	22.4621	1.24789	7.48737	2	12	Ascomycota	Pezizomycotina	Dothideomycetes	Pleosporales	Leptosphaeriaceae	Ophiobolus	Saprotroph	Saprotroph	Undefined Saprotroph	Undefined Saprotroph	Probable	NULL	NULL	MG520941.1 Ophiobolus disseminans strain MFLUCC 17-1787 18S ribosomal RNA gene, partial sequence; internal transcribed spacer 1, 5.8S ribosomal RNA gene, and internal transcribed spacer 2, complete sequence; and 28S ribosomal RNA gene, partial sequence
Orpinomyces sp.	100954185	18936	1.8936	0	0	0	0	0	0	0	0	16	8.44951	0	0	0	0	0	2.11238	0	4	Neocallimastigomycota	NA	Neocalligomastigomycetes	Neocallimastigales	Neocallimastigaceae	Orpinomyces	Symbiotroph	Symbiotroph	Animal Endosymbiont	Animal Endosymbiont	Probable	NULL	NULL	JN943056.1 Orpinomyces sp. C1A internal transcribed spacer 1, partial sequence; 5.8S ribosomal RNA gene, complete sequence; and internal transcribed spacer 2, partial sequence
Ophiostoma novo-ulmi subsp. novo-ulmi H327	31784886	8640	0.864	4	4.62963	1	1.15741	2	2.31481	1	1.15741	1	1.15741	2	2.31481	9	10.4167	2.70062	3.76157	2.33333	3.25	Ascomycota	Pezizomycotina	Sordariomycetes	Ophiostomatales	Ophiostomataceae	Ophiostoma	Pathotroph	Pathotroph	Plant Pathogen	Plant Pathogen	Probable	NULL	Blue-Staining	KF854009.1 Ophiostoma novo-ulmi subsp. novo-ulmi isolate H327 18S ribosomal RNA gene, partial sequence; internal transcribed spacer 1, 5.8S ribosomal RNA gene, and internal transcribed spacer 2, complete sequence; and 28S ribosomal RNA gene, partial sequence
Ophiostoma piceae UAMH 11346	32840360	8884	0.8884	4	4.50248	0	0	2	2.25124	2	2.25124	1	1.12562	2	2.25124	7	7.87933	2.25124	3.37686	2	3	Ascomycota	Pezizomycotina	Sordariomycetes	Ophiostomatales	Ophiostomataceae	Ophiostoma	Pathotroph	Pathotroph	Plant Pathogen	Plant Pathogen	Probable	NULL	Blue-Staining	AF211845.1 Ophiostoma piceae strain H2181 5.8S ribosomal RNA gene, complete sequence; 26S ribosomal RNA gene, partial sequence; internal transcribed spacer 1 and internal transcribed spacer 2, complete sequence; and 18S ribosomal RNA gene, partial sequence
Ophiostoma piliferum	27257965	8564	0.8564	4	4.67071	0	0	1	1.16768	1	1.16768	1	1.16768	1	1.16768	2	2.33536	1.94613	1.4596	1.66667	1.25	Ascomycota	Pezizomycotina	Sordariomycetes	Ophiostomatales	Ophiostomataceae	Ophiostoma	Pathotroph	Pathotroph	Plant Pathogen	Plant Pathogen	Probable	NULL	Blue-Staining	AF221071.1 Ophiostoma piliferum strain 2/97 18S ribosomal RNA gene, partial sequence; internal transcribed spacer 1, 5.8S ribosomal RNA gene, and internal transcribed spacer 2, complete sequence
Oudemansiella mucida CBS 558.79 v1.0	61732987	18562	1.8562	3	1.61621	1	0.538735	0	0	9	4.84862	4	2.15494	5	2.69368	20	10.7747	0.718313	5.11798	1.33333	9.5	Basidiomycota	Agaricomycotina	Agaricomycetes	Agaricales	Physalacriaceae	Oudemansiella	Saprotroph	Saprotroph	Undefined Saprotroph	Undefined Saprotroph	Probable	Agaricoid	NULL	EU598204.1 Oudemansiella mucida voucher TENN62246 clone 2 18S ribosomal RNA gene, partial sequence; internal transcribed spacer 1, 5.8S ribosomal RNA gene, and internal transcribed spacer 2, complete sequence; and large subunit ribosomal RNA gene, partial sequence
Pachysolen tannophilus NRRL Y-2460 v1.2	12597116	5675	0.5675	2	3.52423	1	1.76211	6	10.5727	0	0	0	0	0	0	0	0	5.28634	0	3	0	Ascomycota	Saccharomycotina	Saccharomycetes	Saccharomycetales	Saccharomycetaceae	Pachysolen	-	-	-	-	-	-	-	KY104454.1 Pachysolen tannophilus culture CBS:4044 small subunit ribosomal RNA gene, partial sequence; internal transcribed spacer 1 and 5.8S ribosomal RNA gene, complete sequence; and internal transcribed spacer 2, partial sequence
Paecilomyces niveus CO7 v1.0	36022454	10584	1.0584	3	2.83447	1	0.944822	3	2.83447	1	0.944822	3	2.83447	0	0	2	1.88964	2.20459	1.41723	2.33333	1.5	Ascomycota	Pezizomycotina	Eurotiomycetes	Eurotiales	Trichomaceae	Paecilomyces	Saprotroph	Saprotroph	Undefined Saprotroph	Undefined Saprotroph	Probable	NULL	NULL	HQ441751.1 Byssochlamys nivea strain mazawa1 18S ribosomal RNA gene, partial sequence; internal transcribed spacer 1, 5.8S ribosomal RNA gene, and internal transcribed spacer 2, complete sequence; and 28S ribosomal RNA gene, partial sequence
Paecilomyces variotii CBS 101075 v1.0	30105809	9270	0.927	4	4.31499	1	1.07875	2	2.1575	0	0	0	0	0	0	1	1.07875	2.51708	0.269687	2.33333	0.25	Ascomycota	Pezizomycotina	Eurotiomycetes	Eurotiales	Trichomaceae	Paecilomyces	Pathotroph	Pathotroph	Animal Pathogen	Animal Pathogen	Probable	NULL	NULL	JN942895.1 Paecilomyces variotii strain DAOM 216375 internal transcribed spacer 1, partial sequence; 5.8S ribosomal RNA gene, complete sequence; and internal transcribed spacer 2, partial sequence
Panaeolus papilionaceus CIRM-BRFM 715 v1.0	50889730	17466	1.7466	3	1.71762	0	0	0	0	8	4.58033	4	2.29016	4	2.29016	39	22.3291	0.572541	7.87244	1	13.75	Basidiomycota	Agaricomycotina	Agaricomycetes	Agaricales	Incertae sedis	Panaeolus	Saprotroph	Saprotroph	Dung Saprotroph	Dung Saprotroph	Probable	Agaricoid	NULL	KF830093.1 Panaeolus papilionaceus strain DNA1940 small subunit ribosomal RNA gene, partial sequence; internal transcribed spacer 1, 5.8S ribosomal RNA gene, and internal transcribed spacer 2, complete sequence; and large subunit ribosomal RNA gene, partial sequence
Panellus stipticus LUM v1.0	57176556	16771	1.6771	2	1.19253	0	0	0	0	9	5.36641	6	3.5776	8	4.77014	12	7.15521	0.397512	5.21734	0.666667	8.75	Basidiomycota	Agaricomycotina	Agaricomycetes	Agaricales	Mycenaceae	Panellus	Saprotroph	Saprotroph	Wood Saprotroph	Wood Saprotroph	Probable	Agaricoid	White Rot	KJ713980.1 Panellus stipticus voucher KUC20130903A-17 18S ribosomal RNA gene, partial sequence; internal transcribed spacer 1, 5.8S ribosomal RNA gene, and internal transcribed spacer 2, complete sequence; and 28S ribosomal RNA gene, partial sequence
Panellus stipticus KUC8834 v1.1	53167499	15860	1.586	2	1.26103	0	0	0	0	9	5.67465	6	3.7831	8	5.04414	12	7.5662	0.420345	5.51702	0.666667	8.75	Basidiomycota	Agaricomycotina	Agaricomycetes	Agaricales	Mycenaceae	Panellus	Saprotroph	Saprotroph	Wood Saprotroph	Wood Saprotroph	Probable	Agaricoid	White Rot	KJ713980.1 Panellus stipticus voucher KUC20130903A-17 18S ribosomal RNA gene, partial sequence; internal transcribed spacer 1, 5.8S ribosomal RNA gene, and internal transcribed spacer 2, complete sequence; and 28S ribosomal RNA gene, partial sequence
Panus rudis PR-1116 ss-1 v1.0	36358364	13568	1.3568	2	1.47406	0	0	0	0	13	9.58137	2	1.47406	4	2.94811	18	13.2665	0.491352	6.81751	0.666667	9.25	Basidiomycota	Agaricomycotina	Agaricomycetes	Polyporales	Polyporaceae	Panus	Saprotroph	Saprotroph	Undefined Saprotroph	Undefined Saprotroph	Probable	Agaricoid	White Rot	KU863051.1 Panus rudis voucher ZJ1005DKJ04 internal transcribed spacer 1, partial sequence; 5.8S ribosomal RNA gene and internal transcribed spacer 2, complete sequence; and 28S ribosomal RNA gene, partial sequence
Paracoccidioides brasiliensis Pb03	29059745	7876	0.7876	1	1.26968	1	1.26968	2	2.53936	0	0	4	5.07872	0	0	0	0	1.69291	1.26968	1.33333	1	Ascomycota	Pezizomycotina	Eurotiomycetes	Onygenales	Ajellomycetaceae	Paracoccidioides	Saprotroph	Saprotroph	Undefined Saprotroph	Undefined Saprotroph	Probable	NULL	NULL	AY374339.1 Paracoccidioides brasiliensis isolate Pb10 internal transcribed spacer 1, 5.8S ribosomal RNA gene, and internal transcribed spacer 2, complete sequence
Paracoccidioides brasiliensis Pb18	29952540	8390	0.839	1	1.1919	1	1.1919	2	2.38379	0	0	0	0	0	0	0	0	1.58919	0	1.33333	0	Ascomycota	Pezizomycotina	Eurotiomycetes	Onygenales	Ajellomycetaceae	Paracoccidioides	Saprotroph	Saprotroph	Undefined Saprotroph	Undefined Saprotroph	Probable	NULL	NULL	AY374339.1 Paracoccidioides brasiliensis isolate Pb10 internal transcribed spacer 1, 5.8S ribosomal RNA gene, and internal transcribed spacer 2, complete sequence
Paraphoma chrysanthemicola PD 92/468 v1.0	40663325	15089	1.5089	4	2.65094	1	0.662734	1	0.662734	3	1.9882	6	3.97641	4	2.65094	45	29.823	1.32547	9.60965	2	14.5	Ascomycota	Pezizomycotina	Dothideomycetes	Pleosporales	Phaeosphaeriaceae	Paraphoma	-	-	-	-	-	-	-	KP690076.1 Paraphoma chrysanthemicola strain AJP07 18S ribosomal RNA gene, partial sequence; internal transcribed spacer 1, 5.8S ribosomal RNA gene, and internal transcribed spacer 2, complete sequence; and 28S ribosomal RNA gene, partial sequence
Paraconiothyrium sporulosum AP3s5-JAC2a v1.0	38464024	14745	1.4745	3	2.03459	2	1.35639	2	1.35639	6	4.06918	11	7.46016	7	4.74737	35	23.7369	1.58246	10.0034	2.33333	14.75	Ascomycota	Pezizomycotina	Dothideomycetes	Pleosporales	Didymosphaeriaceae	Paraconiothyrium	Saprotroph	Saprotroph	Undefined Saprotroph	Undefined Saprotroph	Probable	NULL	NULL	KC416199.1 Paraconiothyrium sporulosum strain YK-03 internal transcribed spacer 1, partial sequence; 5.8S ribosomal RNA gene and internal transcribed spacer 2, complete sequence; and 28S ribosomal RNA gene, partial sequence
Paraphysoderma sedebokerense JEL821 v1.0	27876074	10859	1.0859	2	1.84179	1	0.920895	0	0	0	0	1	0.920895	0	0	11	10.1298	0.920895	2.76269	1	3	Blastocladiomycota	NA	Blastocladiomycetes	Physodermatales	Physodermataceae	Paraphysoderma	Pathotroph	Pathotroph	Plant Pathogen	Plant Pathogen	Probable	NULL	NULL	KJ569527.1 Paraphysoderma sedebokerense isolate FD61 18S ribosomal RNA gene, partial sequence; internal transcribed spacer 1 and 5.8S ribosomal RNA gene, complete sequence; and internal transcribed spacer 2, partial sequence
Parasitella parasitica v1.0	32767132	12306	1.2306	3	2.43784	0	0	0	0	0	0	0	0	0	0	0	0	0.812612	0	1	0		Mucormycotina	Mucormycetes	Mucorales	Mucoraceae	Parasitella	Saprotroph	Saprotroph	Undefined Saprotroph	Undefined Saprotroph	Probable	NULL	NULL	JN206027.1 Parasitella parasitica strain CBS 412.66 18S ribosomal RNA gene, partial sequence; internal transcribed spacer 1, 5.8S ribosomal RNA gene, and internal transcribed spacer 2, complete sequence; and 28S ribosomal RNA gene, partial sequence
Patellaria atrata v1.0	28693344	9794	0.9794	4	4.08413	1	1.02103	2	2.04207	2	2.04207	4	4.08413	4	4.08413	26	26.5469	2.38241	9.1893	2.33333	9	Ascomycota	Pezizomycotina	Dothideomycetes	Patellariales	Patellariaceae	Patellaria	Saprotroph	Saprotroph	Undefined Saprotroph	Undefined Saprotroph	Probable	NULL	NULL	MF161322.1 Patellaria atrata isolate BHI-F768exna small subunit ribosomal RNA gene, partial sequence; internal transcribed spacer 1, 5.8S ribosomal RNA gene, and internal transcribed spacer 2, complete sequence; and large subunit ribosomal RNA gene, partial sequence
Penicillium brevicompactum 1011305 v2.0	32114150	11536	1.1536	3	2.60055	1	0.866852	5	4.33426	0	0	5	4.33426	2	1.7337	4	3.46741	2.60055	2.38384	3	2.75	Ascomycota	Pezizomycotina	Eurotiomycetes	Eurotiales	Trichocomaceae	Penicillium	Symbiotroph	Symbiotroph	Endophyte	Endophyte	Probable	NULL	NULL	DQ249211.1 Penicillium brevicompactum strain AMMRL 42.26 18S ribosomal RNA gene, partial sequence; internal transcribed spacer 1, 5.8S ribosomal RNA gene, and internal transcribed spacer 2, complete sequence; and 28S ribosomal RNA gene, partial sequence
Paxillus adelphus Ve08.2h10 v2.0	64458135	18999	1.8999	2	1.05269	1	0.526343	0	0	0	0	2	1.05269	0	0	3	1.57903	0.526343	0.657929	1	1.25	Basidiomycota	Agaricomycotina	Agaricomycetes	Boletales	Paxillaceae	Paxillus	Symbiotroph	Symbiotroph	Ectomycorrhizal	Ectomycorrhizal	Highly Probable	Agaricoid	NULL	KU163512.1 Paxillus adelphus isolate Ve08.2 internal transcribed spacer 1, partial sequence; 5.8S ribosomal RNA gene and internal transcribed spacer 2, complete sequence; and 28S ribosomal RNA gene, partial sequence
Paxillus ammoniavirescens Pou09.2 v1.0	35762581	13473	1.3473	2	1.48445	1	0.742225	0	0	0	0	2	1.48445	0	0	3	2.22668	0.742225	0.927781	1	1.25	Basidiomycota	Agaricomycotina	Agaricomycetes	Boletales	Paxillaceae	Paxillus	Symbiotroph	Symbiotroph	Ectomycorrhizal	Ectomycorrhizal	Highly Probable	Agaricoid	NULL	KX610700.1 Paxillus ammoniavirescens voucher IK-00554 18S ribosomal RNA gene, partial sequence; internal transcribed spacer 1, 5.8S ribosomal RNA gene, and internal transcribed spacer 2, complete sequence; and 28S ribosomal RNA gene, partial sequence
Paxillus involutus ATCC 200175 v1.0	58301126	17968	1.7968	2	1.11309	1	0.556545	0	0	0	0	4	2.22618	0	0	5	2.78272	0.556545	1.25223	1	2.25	Basidiomycota	Agaricomycotina	Agaricomycetes	Boletales	Paxillaceae	Paxillus	Symbiotroph	Symbiotroph	Ectomycorrhizal	Ectomycorrhizal	Highly Probable	Agaricoid	NULL	DQ179126.1 Paxillus involutus isolate G05 18S ribosomal RNA gene, partial sequence; internal transcribed spacer 1, 5.8S ribosomal RNA gene, and internal transcribed spacer 2, complete sequence; and 28S ribosomal RNA gene, partial sequence
Penicillium antarcticum IBT 31811	31454985	11514	1.1514	3	2.60552	1	0.868508	4	3.47403	0	0	3	2.60552	3	2.60552	4	3.47403	2.31602	2.17127	2.66667	2.5	Ascomycota	Pezizomycotina	Eurotiomycetes	Eurotiales	Trichocomaceae	Penicillium	Saprotroph	Saprotroph	Dung Saprotroph-Undefined Saprotroph-Wood Saprotroph	Wood Saprotroph	Highly Probable	NULL	Mold, Soft Rot	KP016845.1 Penicillium antarcticum strain CBS 116938 18S ribosomal RNA gene, partial sequence; internal transcribed spacer 1, 5.8S ribosomal RNA gene, and internal transcribed spacer 2, complete sequence; and 28S ribosomal RNA gene, partial sequence
Penicillium bilaiae ATCC 20851 v1.0	37537715	13606	1.3606	2	1.46994	2	1.46994	5	3.67485	0	0	5	3.67485	3	2.20491	3	2.20491	2.20491	2.02117	3	2.75	Ascomycota	Pezizomycotina	Eurotiomycetes	Eurotiales	Trichocomaceae	Penicillium	Saprotroph	Saprotroph	Dung Saprotroph-Undefined Saprotroph-Wood Saprotroph	Wood Saprotroph	Highly Probable	NULL	Mold, Soft Rot	KY611856.1 Penicillium bilaiae isolate SA002 internal transcribed spacer 1, partial sequence; 5.8S ribosomal RNA gene and internal transcribed spacer 2, complete sequence; and large subunit ribosomal RNA gene, partial sequence
Penicillium brevicompactum AgRF18 v1.0	31680764	12343	1.2343	3	2.43053	1	0.810176	4	3.2407	0	0	5	4.05088	2	1.62035	4	3.2407	2.16047	2.22798	2.66667	2.75	Ascomycota	Pezizomycotina	Eurotiomycetes	Eurotiales	Trichocomaceae	Penicillium	Symbiotroph	Symbiotroph	Endophyte	Endophyte	Probable	NULL	NULL	DQ249211.1 Penicillium brevicompactum strain AMMRL 42.26 18S ribosomal RNA gene, partial sequence; internal transcribed spacer 1, 5.8S ribosomal RNA gene, and internal transcribed spacer 2, complete sequence; and 28S ribosomal RNA gene, partial sequence
Penicillium chrysogenum Wisconsin 54-1255	31340922	11396	1.1396	3	2.6325	1	0.877501	3	2.6325	0	0	4	3.51	2	1.755	4	3.51	2.0475	2.19375	2.33333	2.5	Ascomycota	Pezizomycotina	Eurotiomycetes	Eurotiales	Trichocomaceae	Penicillium	Pathotroph	Pathotroph	Plant Pathogen	Plant Pathogen	Probable	Facultative Yeast	NULL	DQ249212.1 Penicillium chrysogenum strain WM 06.341 isolate ISHAM-ITS_ID MITS2112 18S ribosomal RNA gene, partial sequence; internal transcribed spacer 1, 5.8S ribosomal RNA gene, and internal transcribed spacer 2, complete sequence; and 28S ribosomal RNA gene, partial sequence
Penicillium canescens ATCC 10419 v1.0	33260822	12374	1.2374	3	2.42444	1	0.808146	2	1.61629	0	0	7	5.65702	3	2.42444	5	4.04073	1.61629	3.03055	2	3.75	Ascomycota	Pezizomycotina	Eurotiomycetes	Eurotiales	Trichocomaceae	Penicillium	Symbiotroph	Symbiotroph	Endophyte	Endophyte	Highly Probable	NULL	NULL	JX140834.1 Penicillium canescens strain CV816 18S ribosomal RNA gene, partial sequence; internal transcribed spacer 1, 5.8S ribosomal RNA gene, and internal transcribed spacer 2, complete sequence; and 28S ribosomal RNA gene, partial sequence
Penicillium chrysogenum v1.0	32223735	13671	1.3671	3	2.19443	1	0.731475	3	2.19443	0	0	4	2.9259	2	1.46295	4	2.9259	1.70678	1.82869	2.33333	2.5	Ascomycota	Pezizomycotina	Eurotiomycetes	Eurotiales	Trichocomaceae	Penicillium	Pathotroph	Pathotroph	Plant Pathogen	Plant Pathogen	Probable	Facultative Yeast	NULL	DQ249212.1 Penicillium chrysogenum strain WM 06.341 isolate ISHAM-ITS_ID MITS2112 18S ribosomal RNA gene, partial sequence; internal transcribed spacer 1, 5.8S ribosomal RNA gene, and internal transcribed spacer 2, complete sequence; and 28S ribosomal RNA gene, partial sequence
Penicillium digitatum PHI26	24884312	8946	0.8946	2	2.23564	0	0	2	2.23564	2	2.23564	5	5.58909	2	2.23564	1	1.11782	1.49042	2.79455	1.33333	2.5	Ascomycota	Pezizomycotina	Eurotiomycetes	Eurotiales	Trichocomaceae	Penicillium	Pathotroph	Pathotroph	Plant Pathogen	Plant Pathogen	Probable	NULL	NULL	JN942856.1 Penicillium digitatum strain DAOM 226630 internal transcribed spacer 1, partial sequence; 5.8S ribosomal RNA gene, complete sequence; and internal transcribed spacer 2, partial sequence
Penicillium coprophilum IBT 31321	28360408	8999	0.8999	3	3.3337	1	1.11123	4	4.44494	0	0	4	4.44494	2	2.22247	5	5.55617	2.96329	3.0559	2.66667	2.75	Ascomycota	Pezizomycotina	Eurotiomycetes	Eurotiales	Trichocomaceae	Penicillium	Saprotroph	Saprotroph	Dung Saprotroph-Undefined Saprotroph-Wood Saprotroph	Wood Saprotroph	Highly Probable	NULL	Mold, Soft Rot	KJ775625.1 Penicillium coprophilum strain DTO_268E4 18S ribosomal RNA gene, partial sequence; internal transcribed spacer 1, 5.8S ribosomal RNA gene, and internal transcribed spacer 2, complete sequence; and 28S ribosomal RNA gene, partial sequence
Penicillium decumbens IBT 11843	23940802	7149	0.7149	2	2.79759	1	1.3988	3	4.19639	0	0	1	1.3988	0	0	1	1.3988	2.79759	0.699399	2	0.5	Ascomycota	Pezizomycotina	Eurotiomycetes	Eurotiales	Trichocomaceae	Penicillium	Saprotroph	Saprotroph	Dung Saprotroph-Undefined Saprotroph-Wood Saprotroph	Wood Saprotroph	Highly Probable	NULL	Mold, Soft Rot	KY469075.1 Penicillium decumbens strain VM01US20 18S ribosomal RNA gene, partial sequence; internal transcribed spacer 1, 5.8S ribosomal RNA gene, and internal transcribed spacer 2, complete sequence; and 28S ribosomal RNA gene, partial sequence
Penicillium digitatum Pd1	25956151	9118	0.9118	2	2.19346	0	0	3	3.2902	0	0	3	3.2902	2	2.19346	1	1.09673	1.82789	1.6451	1.66667	1.5	Ascomycota	Pezizomycotina	Eurotiomycetes	Eurotiales	Trichocomaceae	Penicillium	Pathotroph	Pathotroph	Plant Pathogen	Plant Pathogen	Probable	NULL	NULL	JN942856.1 Penicillium digitatum strain DAOM 226630 internal transcribed spacer 1, partial sequence; 5.8S ribosomal RNA gene, complete sequence; and internal transcribed spacer 2, partial sequence
Penicillium expansum ATCC 24692 v1.0	32451619	11807	1.1807	3	2.54087	1	0.846955	3	2.54087	1	0.846955	8	6.77564	2	1.69391	4	3.38782	1.97623	3.17608	2.33333	3.75	Ascomycota	Pezizomycotina	Eurotiomycetes	Eurotiales	Trichocomaceae	Penicillium	Pathotroph	Pathotroph	Plant Pathogen	Plant Pathogen	Probable	NULL	NULL	JN942855.1 Penicillium expansum strain DAOM 215350 internal transcribed spacer 1, partial sequence; 5.8S ribosomal RNA gene, complete sequence; and internal transcribed spacer 2, partial sequence
Penicillium swiecickii 182 6C1 v1.0	34125416	12802	1.2802	3	2.34338	1	0.781128	5	3.90564	0	0	5	3.90564	2	1.56226	5	3.90564	2.34338	2.34338	3	3	Ascomycota	Pezizomycotina	Eurotiomycetes	Eurotiales	Trichocomaceae	Penicillium	Saprotroph	Saprotroph	Dung Saprotroph-Undefined Saprotroph-Wood Saprotroph	Wood Saprotroph	Highly Probable	NULL	Mold, Soft Rot	KY989191.1 Penicillium swiecickii strain IBT 23954 18S ribosomal RNA gene, partial sequence; internal transcribed spacer 1, 5.8S ribosomal RNA gene, and internal transcribed spacer 2, complete sequence; and 28S ribosomal RNA gene, partial sequence
Penicillium expansum d1	32065046	11023	1.1023	3	2.72158	1	0.907194	3	2.72158	1	0.907194	4	3.62878	2	1.81439	4	3.62878	2.11679	2.49478	2.33333	2.75	Ascomycota	Pezizomycotina	Eurotiomycetes	Eurotiales	Trichocomaceae	Penicillium	Pathotroph	Pathotroph	Plant Pathogen	Plant Pathogen	Probable	NULL	NULL	JN942855.1 Penicillium expansum strain DAOM 215350 internal transcribed spacer 1, partial sequence; 5.8S ribosomal RNA gene, complete sequence; and internal transcribed spacer 2, partial sequence
Penicillium fellutanum ATCC 48694 v1.0	30197732	11300	1.13	2	1.76991	1	0.884956	3	2.65487	0	0	8	7.07965	2	1.76991	1	0.884956	1.76991	2.43363	2	2.75	Ascomycota	Pezizomycotina	Eurotiomycetes	Eurotiales	Trichocomaceae	Penicillium	Saprotroph	Saprotroph	Dung Saprotroph-Undefined Saprotroph-Wood Saprotroph	Wood Saprotroph	Highly Probable	NULL	Mold, Soft Rot	AF033399.1 Penicillium fellutanum strain NRRL 746 internal transcribed spacer 1, 5.8S ribosomal RNA gene, and internal transcribed spacer 2, complete sequence; and 28S ribosomal RNA gene, partial sequence
Penicillium flavigenum IBT 14082	32903267	10994	1.0994	3	2.72876	1	0.909587	5	4.54794	0	0	3	2.72876	2	1.81917	5	4.54794	2.72876	2.27397	3	2.5	Ascomycota	Pezizomycotina	Eurotiomycetes	Eurotiales	Trichocomaceae	Penicillium	Saprotroph	Saprotroph	Dung Saprotroph-Undefined Saprotroph-Wood Saprotroph	Wood Saprotroph	Highly Probable	NULL	Mold, Soft Rot	JX997105.1 Penicillium flavigenum strain CBS 419.89 18S ribosomal RNA gene, partial sequence; internal transcribed spacer 1, 5.8S ribosomal RNA gene, and internal transcribed spacer 2, complete sequence; and 28S ribosomal RNA gene, partial sequence
Penicillium glabrum DAOM 239074 v1.0	33163077	12328	1.2328	4	3.24465	1	0.811162	5	4.05581	0	0	8	6.48929	3	2.43348	3	2.43348	2.70387	2.83907	3.33333	3.5	Ascomycota	Pezizomycotina	Eurotiomycetes	Eurotiales	Trichocomaceae	Penicillium	Pathotroph	Pathotroph	Plant Pathogen	Plant Pathogen	Probable	NULL	NULL	JN942911.1 Penicillium glabrum strain DAOM 221136 internal transcribed spacer 1, partial sequence; 5.8S ribosomal RNA gene, complete sequence; and internal transcribed spacer 2, partial sequence
Penicillium griseofulvum PG3	29140916	9630	0.963	2	2.07684	1	1.03842	4	4.15369	0	0	4	4.15369	2	2.07684	4	4.15369	2.42298	2.59605	2.33333	2.5	Ascomycota	Pezizomycotina	Eurotiomycetes	Eurotiales	Trichocomaceae	Penicillium	Saprotroph	Saprotroph	Dung Saprotroph-Undefined Saprotroph-Wood Saprotroph	Wood Saprotroph	Highly Probable	NULL	Mold, Soft Rot	MF681529.1 Penicillium griseofulvum strain E212 small subunit ribosomal RNA gene, partial sequence; internal transcribed spacer 1 and 5.8S ribosomal RNA gene, complete sequence; and internal transcribed spacer 2, partial sequence
Penicillium italicum PHI-1	30164421	9996	0.9996	3	3.0012	1	1.0004	4	4.0016	0	0	3	3.0012	2	2.0008	3	3.0012	2.66773	2.0008	2.66667	2	Ascomycota	Pezizomycotina	Eurotiomycetes	Eurotiales	Trichocomaceae	Penicillium	Pathotroph	Pathotroph	Plant Pathogen	Plant Pathogen	Probable	NULL	NULL	DQ991463.1 Penicillium italicum strain PiLT001 18S ribosomal RNA gene, partial sequence; internal transcribed spacer 1, 5.8S ribosomal RNA gene, and internal transcribed spacer 2, complete sequence; and 28S ribosomal RNA gene, partial sequence
Penicillium janthinellum ATCC 10455 v1.0	35149264	12098	1.2098	4	3.30633	1	0.826583	6	4.9595	0	0	6	4.9595	4	3.30633	5	4.13291	3.0308	3.09969	3.66667	3.75	Ascomycota	Pezizomycotina	Eurotiomycetes	Eurotiales	Trichocomaceae	Penicillium	Saprotroph	Saprotroph	Dung Saprotroph-Undefined Saprotroph-Wood Saprotroph	Wood Saprotroph	Highly Probable	NULL	Mold, Soft Rot	KU360251.1 Penicillium janthinellum strain SYP-F-7899 18S ribosomal RNA gene, partial sequence; internal transcribed spacer 1, 5.8S ribosomal RNA gene, and internal transcribed spacer 2, complete sequence; and 28S ribosomal RNA gene, partial sequence
Penicillium lanosocoeruleum ATCC 48919 v1.0	29053594	10698	1.0698	3	2.80426	1	0.934754	3	2.80426	0	0	4	3.73902	2	1.86951	4	3.73902	2.18109	2.33689	2.33333	2.5	Ascomycota	Pezizomycotina	Eurotiomycetes	Eurotiales	Trichocomaceae	Penicillium	Saprotroph	Saprotroph	Dung Saprotroph-Undefined Saprotroph-Wood Saprotroph	Wood Saprotroph	Highly Probable	NULL	Mold, Soft Rot	KJ775642.1 Penicillium lanosocoeruleum strain DTO_270D4 18S ribosomal RNA gene, partial sequence; internal transcribed spacer 1, 5.8S ribosomal RNA gene, and internal transcribed spacer 2, complete sequence; and 28S ribosomal RNA gene, partial sequence
Penicillium nalgiovense FM193	32980092	11853	1.1853	2	1.68734	1	0.843668	5	4.21834	0	0	3	2.531	2	1.68734	4	3.37467	2.24978	1.89825	2.66667	2.25	Ascomycota	Pezizomycotina	Eurotiomycetes	Eurotiales	Trichocomaceae	Penicillium	Saprotroph	Saprotroph	Dung Saprotroph-Undefined Saprotroph-Wood Saprotroph	Wood Saprotroph	Highly Probable	NULL	Mold, Soft Rot	JX997101.1 Penicillium nalgiovense strain CBS 352.48 18S ribosomal RNA gene, partial sequence; internal transcribed spacer 1, 5.8S ribosomal RNA gene, and internal transcribed spacer 2, complete sequence; and 28S ribosomal RNA gene, partial sequence
Penicillium oxalicum 114-2	30177368	9979	0.9979	2	2.00421	1	1.0021	3	3.00631	0	0	6	6.01263	3	3.00631	4	4.00842	2.00421	3.25684	2	3.25	Ascomycota	Pezizomycotina	Eurotiomycetes	Eurotiales	Trichocomaceae	Penicillium	Pathotroph	Pathotroph	Plant Pathogen	Plant Pathogen	Probable	NULL	NULL	EF103461.1 Penicillium oxalicum strain PO12 internal transcribed spacer 1, 5.8S ribosomal RNA gene, and internal transcribed spacer 2, complete sequence
Penicillium polonicum IBT 4502	32376562	10694	1.0694	3	2.80531	1	0.935104	4	3.74042	0	0	4	3.74042	2	1.87021	4	3.74042	2.49361	2.33776	2.66667	2.5	Ascomycota	Pezizomycotina	Eurotiomycetes	Eurotiales	Trichocomaceae	Penicillium	Saprotroph	Saprotroph	Dung Saprotroph-Undefined Saprotroph-Wood Saprotroph	Wood Saprotroph	Highly Probable	NULL	Mold, Soft Rot	JN942848.1 Penicillium polonicum strain DAOM 216709 internal transcribed spacer 1, partial sequence; 5.8S ribosomal RNA gene, complete sequence; and internal transcribed spacer 2, partial sequence
Penicillium raistrickii ATCC 10490 v1.0	31444823	11368	1.1368	3	2.63899	1	0.879662	3	2.63899	0	0	5	4.39831	2	1.75932	4	3.51865	2.05255	2.41907	2.33333	2.75	Ascomycota	Pezizomycotina	Eurotiomycetes	Eurotiales	Trichocomaceae	Penicillium	Symbiotroph	Symbiotroph	Endophyte	Endophyte	Probable	NULL	NULL	MF681515.1 Penicillium raistrickii strain E124 small subunit ribosomal RNA gene, partial sequence; internal transcribed spacer 1 and 5.8S ribosomal RNA gene, complete sequence; and internal transcribed spacer 2, partial sequence
Penicillium solitum IBT 29525	33184895	11889	1.1889	3	2.52334	1	0.841114	4	3.36445	1	0.841114	4	3.36445	2	1.68223	4	3.36445	2.24297	2.31306	2.66667	2.75	Ascomycota	Pezizomycotina	Eurotiomycetes	Eurotiales	Trichocomaceae	Penicillium	Saprotroph	Saprotroph	Dung Saprotroph-Undefined Saprotroph-Wood Saprotroph	Wood Saprotroph	Highly Probable	NULL	Mold, Soft Rot	FJ004316.1 Penicillium solitum strain ATHUM 5100 18S ribosomal RNA gene, partial sequence; internal transcribed spacer 1, 5.8S ribosomal RNA gene, and internal transcribed spacer 2, complete sequence; and 28S ribosomal RNA gene, partial sequence
Penicillium steckii IBT 24891	32109558	10362	1.0362	3	2.89519	1	0.965065	5	4.82532	0	0	3	2.89519	3	2.89519	5	4.82532	2.89519	2.65393	3	2.75	Ascomycota	Pezizomycotina	Eurotiomycetes	Eurotiales	Trichocomaceae	Penicillium	Saprotroph	Saprotroph	Dung Saprotroph-Undefined Saprotroph-Wood Saprotroph	Wood Saprotroph	Highly Probable	NULL	Mold, Soft Rot	KT833603.1 Penicillium steckii isolate NA-X-5 18S ribosomal RNA gene, partial sequence; internal transcribed spacer 1, 5.8S ribosomal RNA gene, and internal transcribed spacer 2, complete sequence; and 28S ribosomal RNA gene, partial sequence
Penicillium subrubescens FBCC1632 / CBS132785	39803164	14188	1.4188	3	2.11446	0	0	4	2.81928	0	0	6	4.22893	4	2.81928	8	5.63857	1.64458	3.17169	2.33333	4.5	Ascomycota	Pezizomycotina	Eurotiomycetes	Eurotiales	Trichocomaceae	Penicillium	Saprotroph	Saprotroph	Dung Saprotroph-Undefined Saprotroph-Wood Saprotroph	Wood Saprotroph	Highly Probable	NULL	Mold, Soft Rot	KC797644.1 Penicillium subrubescens strain CBS 134206 internal transcribed spacer 1, partial sequence; 5.8S ribosomal RNA gene and internal transcribed spacer 2, complete sequence; and 28S ribosomal RNA gene, partial sequence
Peniophora sp. CONTA v1.0	48435708	18999	1.8999	2	1.05269	1	0.526343	0	0	18	9.47418	2	1.05269	3	1.57903	15	7.89515	0.526343	5.00026	1	9.5	Basidiomycota	Agaricomycotina	Agaricomycetes	Russulales	Peniophoraceae	Peniophora	Saprotroph	Saprotroph	Undefined Saprotroph	Undefined Saprotroph	Probable	Corticioid	White Rot	KU377265.1 Peniophora sp. isolate HUT104 18S ribosomal RNA gene, partial sequence; internal transcribed spacer 1 and 5.8S ribosomal RNA gene, complete sequence; and internal transcribed spacer 2, partial sequence
Penicillium thymicola DAOMC 180753 v1.0	33877935	12467	1.2467	2	1.60424	1	0.802118	4	3.20847	1	0.802118	5	4.01059	2	1.60424	3	2.40635	1.87161	2.20582	2.33333	2.75	Ascomycota	Pezizomycotina	Eurotiomycetes	Eurotiales	Trichocomaceae	Penicillium	Saprotroph	Saprotroph	Dung Saprotroph-Undefined Saprotroph-Wood Saprotroph	Wood Saprotroph	Highly Probable	NULL	Mold, Soft Rot	KJ834518.1 Penicillium thymicola strain CBS 111225 18S ribosomal RNA gene, partial sequence; internal transcribed spacer 1, 5.8S ribosomal RNA gene, and internal transcribed spacer 2, complete sequence; and 28S ribosomal RNA gene, partial sequence
Penicillium vulpinum IBT 29486	31032801	10278	1.0278	3	2.91886	1	0.972952	3	2.91886	1	0.972952	4	3.89181	2	1.9459	4	3.89181	2.27022	2.67562	2.33333	2.75	Ascomycota	Pezizomycotina	Eurotiomycetes	Eurotiales	Trichocomaceae	Penicillium	Saprotroph	Saprotroph	Dung Saprotroph-Undefined Saprotroph-Wood Saprotroph	Wood Saprotroph	Highly Probable	NULL	Mold, Soft Rot	FJ004321.1 Penicillium vulpinum strain ATHUM 5187 18S ribosomal RNA gene, partial sequence; internal transcribed spacer 1, 5.8S ribosomal RNA gene, and internal transcribed spacer 2, complete sequence; and 28S ribosomal RNA gene, partial sequence
Periconia macrospinosa DSE2036 v1.0	54992973	18750	1.875	3	1.6	2	1.06667	2	1.06667	6	3.2	8	4.26667	5	2.66667	36	19.2	1.24444	7.33333	2.33333	13.75	Ascomycota	Pezizomycotina	Dothideomycetes	Pleosporales	Incertae sedis	Periconia	Symbiotroph	Symbiotroph	Endophyte	Endophyte	Probable	NULL	NULL	KP183999.1 Periconia macrospinosa strain CBS 135663 18S ribosomal RNA gene, partial sequence; internal transcribed spacer 1, 5.8S ribosomal RNA gene, and internal transcribed spacer 2, complete sequence; and 28S ribosomal RNA gene, partial sequence
Peniophora sp. v1.0	46030792	18952	1.8952	2	1.0553	1	0.527649	0	0	18	9.49768	2	1.0553	3	1.58295	15	7.91473	0.527649	5.01266	1	9.5	Basidiomycota	Agaricomycotina	Agaricomycetes	Russulales	Peniophoraceae	Peniophora	Saprotroph	Saprotroph	Undefined Saprotroph	Undefined Saprotroph	Probable	Corticioid	White Rot	KU377265.1 Peniophora sp. isolate HUT104 18S ribosomal RNA gene, partial sequence; internal transcribed spacer 1 and 5.8S ribosomal RNA gene, complete sequence; and internal transcribed spacer 2, partial sequence
Phaeoacremonium aleophilum UCRPA7	47465449	8834	0.8834	6	6.79194	1	1.13199	2	2.26398	2	2.26398	5	5.65995	6	6.79194	13	14.7159	3.39597	7.35794	3	6.5	Ascomycota	Pezizomycotina	Sordariomycetes	Diaporthales	Togniniaceae	Phaeoacremonium	Pathotroph	Pathotroph	Plant Pathogen	Plant Pathogen	Probable	NULL	NULL	AF266654.1 Phaeoacremonium aleophilum PVFi 157 18S ribosomal RNA gene, partial sequence; internal transcribed spacer 1, 5.8S ribosomal RNA gene and internal transcribed spacer 2, complete sequence; and 28S ribosomal RNA gene, partial sequence
Phaeoacremonium sp. FL0889 v1.0	48117814	17000	1.7	6	3.52941	1	0.588235	3	1.76471	3	1.76471	7	4.11765	10	5.88235	25	14.7059	1.96078	6.61765	3.33333	11.25	Ascomycota	Pezizomycotina	Sordariomycetes	Diaporthales	Togniniaceae	Phaeoacremonium	Pathotroph	Pathotroph	Plant Pathogen	Plant Pathogen	Probable	NULL	NULL	KY651188.1 Phaeoacremonium sp. strain SY5 small subunit ribosomal RNA gene, partial sequence; internal transcribed spacer 1 and 5.8S ribosomal RNA gene, complete sequence; and internal transcribed spacer 2, partial sequence
Phaeosphaeriaceae sp. PMI_808 v1.0	56370691	15864	1.5864	4	2.52143	1	0.630358	1	0.630358	3	1.89107	3	1.89107	4	2.52143	34	21.4322	1.26072	6.93394	2	11	Ascomycota	Pezizomycotina	Dothideomycetes	Pleosporales	Phaeosphaeriaceae	Phaeosphaeriaceae	-	-	-	-	-	-	-	MF588873.1 Phaeosphaeriaceae sp. strain SYPF 7948 18S ribosomal RNA gene, partial sequence; internal transcribed spacer 1, 5.8S ribosomal RNA gene, and internal transcribed spacer 2, complete sequence; and 28S ribosomal RNA gene, partial sequence
Phaeomoniella chlamydospora UCRPC4	27513354	6907	0.6907	4	5.79123	1	1.44781	3	4.34342	0	0	3	4.34342	2	2.89561	3	4.34342	3.86082	2.89561	2.66667	2	Ascomycota	Pezizomycotina	Eurotiomycetes	Phaeomoniellales	Phaemoniellaceae	Phaeomoniella	Pathotroph	Pathotroph	Plant Pathogen	Plant Pathogen	Highly Probable	Microfungus; Facultative Yeast (Tedersoo et al. 2014)	NULL	EU851103.1 Phaeomoniella chlamydospora isolate Pch3 18S ribosomal RNA gene, partial sequence; internal transcribed spacer 1, 5.8S ribosomal RNA gene, and internal transcribed spacer 2, complete sequence; and 28S ribosomal RNA gene, partial sequence
Phascolomyces articulosus v1.0	47605836	14495	1.4495	4	2.75957	3	2.06968	0	0	0	0	0	0	0	0	0	0	1.60975	0	2.33333	0		Mucormycotina	Mucormycetes	Mucorales	Mucoraceae	Phascolomyces	Saprotroph	Saprotroph	Undefined Saprotroph	Undefined Saprotroph	Probable	NULL	NULL	JX665039.1 Phascolomyces articulosus strain CBS 113.76 internal transcribed spacer 1, partial sequence; 5.8S ribosomal RNA gene, complete sequence; and internal transcribed spacer 2, partial sequence
Phanerochaete carnosa HHB-10118-Sp v1.0	46293355	13937	1.3937	2	1.43503	1	0.717515	0	0	11	7.89266	2	1.43503	5	3.58757	11	7.89266	0.717515	5.20198	1	7.25	Basidiomycota	Agaricomycotina	Agaricomycetes	Polyporales	Phanerochaetaceae	Phanerochaete	Saprotroph	Saprotroph	Wood Saprotroph	Wood Saprotroph	Highly Probable	Corticioid	White Rot	AY219354.1 Phanerochaete carnosa strain HHB-10118-sp small subunit ribosomal RNA gene, partial sequence; internal transcribed spacer 1, 5.8S ribosomal RNA gene, and internal transcribed spacer 2, complete sequence; and 25S ribosomal RNA gene, partial sequence
Phanerochaete chrysosporium RP-78 v2.2	35149519	13602	1.3602	2	1.47037	1	0.735186	0	0	16	11.763	2	1.47037	8	5.88149	16	11.763	0.735186	7.71945	1	10.5	Basidiomycota	Agaricomycotina	Agaricomycetes	Polyporales	Phanerochaetaceae	Phanerochaete	Saprotroph	Saprotroph	Wood Saprotroph	Wood Saprotroph	Highly Probable	Corticioid	White Rot	AY219344.1 Phanerochaete chrysosporium strain BKM-F-1767 small subunit ribosomal RNA gene, partial sequence; internal transcribed spacer 1, 5.8S ribosomal RNA gene, and internal transcribed spacer 2, complete sequence; and 25S ribosomal RNA gene, partial sequence
Phlebiopsis gigantea v1.0	30143925	11891	1.1891	2	1.68194	0	0	0	0	9	7.56875	2	1.68194	5	4.20486	14	11.7736	0.560648	6.30729	0.666667	7.5	Basidiomycota	Agaricomycotina	Agaricomycetes	Polyporales	Phanerochaetaceae	Phlebiopsis	Saprotroph	Saprotroph	Undefined Saprotroph	Undefined Saprotroph	Probable	NULL	White Rot	JX946674.1 Phlebiopsis gigantea isolate ZS17 18S ribosomal RNA gene, partial sequence; internal transcribed spacer 1 and 5.8S ribosomal RNA gene, complete sequence; and internal transcribed spacer 2, partial sequence
Phellinus ferrugineofuscus SpK3Phefer14 v1.0	36888899	11139	1.1139	2	1.79549	0	0	0	0	15	13.4662	4	3.59099	0	0	14	12.5685	0.598498	7.40641	0.666667	8.25	Basidiomycota	Agaricomycotina	Agaricomycetes	Hymenochaetales	Hymenochaetaceae	Phellinus	Saprotroph	Saprotroph	Undefined Saprotroph	Undefined Saprotroph	Probable	NULL	White Rot	KR350573.1 Phellinidium ferrugineofuscum voucher Cui 10042 internal transcribed spacer 1, partial sequence; 5.8S ribosomal RNA gene, complete sequence; and internal transcribed spacer 2, partial sequence
Phialocephala scopiformis 5WS22E1 v1.0	48876257	18573	1.8573	7	3.76891	2	1.07683	9	4.84574	2	1.07683	7	3.76891	7	3.76891	21	11.3067	3.2305	4.98035	6	9.25	Ascomycota	Pezizomycotina	Leotiomycetes	Helotiales	Vibrisseaceae	Phialocephala	Symbiotroph	Symbiotroph	Endophyte	Endophyte	Highly Probable	NULL	NULL	AF486126.1 Phialocephala scopiformis strain CBS 468.94 16S ribosomal RNA gene, partial sequence; internal transcribed spacer 1, 5.8S ribosomal RNA gene and internal transcribed spacer 2, complete sequence; and 28S ribosomal RNA gene, partial sequence
Phialophora attae CBS 131958	30363635	11848	1.1848	2	1.68805	1	0.844024	3	2.53207	0	0	1	0.844024	0	0	6	5.06415	1.68805	1.47704	2	1.75	Ascomycota	Pezizomycotina	Eurotiomycetes	Chaetothyriales	Herpotrichiellaceae	Phialophora	Pathotroph-Saprotroph-Symbiotroph	Pathotroph	Animal Pathogen-Endophyte-Ericoid Mycorrhizal-Plant Pathogen-Wood Saprotroph	Plant Pathogen	Possible	Facultative Yeast-Microfungus	NULL	MF196871.1 Phialophora sp. (in: Eurotiomycetes) strain 6-3 small subunit ribosomal RNA gene, partial sequence; internal transcribed spacer 1 and 5.8S ribosomal RNA gene, complete sequence; and internal transcribed spacer 2, partial sequence
Phlebia brevispora HHB-7030 SS6 v1.0	49963746	16170	1.617	2	1.23686	1	0.618429	1	0.618429	17	10.5133	2	1.23686	4	2.47372	12	7.42115	0.824572	5.41126	1.33333	8.75	Basidiomycota	Agaricomycotina	Agaricomycetes	Polyporales	Meruliaceae	Phlebia	Saprotroph	Saprotroph	Wood Saprotroph	Wood Saprotroph	Highly Probable	Corticioid	White Rot	HM208154.1 Phlebia brevispora strain BAFC-633 internal transcribed spacer 1, partial sequence; 5.8S ribosomal RNA gene and internal transcribed spacer 2, complete sequence; and 28S ribosomal RNA gene, partial sequence
Phlebia centrifuga FBCC195	34848156	13785	1.3785	2	1.45085	1	0.725426	1	0.725426	8	5.80341	2	1.45085	3	2.17628	11	7.97969	0.967235	4.35256	1.33333	6	Basidiomycota	Agaricomycotina	Agaricomycetes	Polyporales	Meruliaceae	Phlebia	Saprotroph	Saprotroph	Wood Saprotroph	Wood Saprotroph	Highly Probable	Corticioid	White Rot	L43380.1 Phlebia centrifuga 18S ribosomal RNA gene, partial sequence; internal transcribed spacer 1, 5.8S ribosomal RNA gene and internal transcribed spacer 2, complete sequence; and 28S ribosomal RNA gene, partial sequence
Phycomyces blakesleeanus NRRL1555 v2.0	53939167	16528	1.6528	4	2.42014	0	0	0	0	0	0	1	0.605034	0	0	0	0	0.806712	0.151258	1.33333	0.25		Mucormycotina	Mucormycetes	Mucorales	Phycomycetaceae	Phycomyces	Saprotroph	Saprotroph	Undefined Saprotroph	Undefined Saprotroph	Probable	NULL	NULL	JN206308.1 Phycomyces blakesleeanus strain CBS 284.35 18S ribosomal RNA gene, partial sequence; internal transcribed spacer 1, 5.8S ribosomal RNA gene, and internal transcribed spacer 2, complete sequence; and 28S ribosomal RNA gene, partial sequence
Pholiota alnicola AH 47727 v1.0	75008219	18795	1.8795	3	1.59617	1	0.532056	0	0	14	7.44879	3	1.59617	5	2.66028	14	7.44879	0.709409	4.78851	1.33333	9	Basidiomycota	Agaricomycotina	Agaricomycetes	Agaricales	Strophariaceae	Pholiota	Saprotroph	Saprotroph	Undefined Saprotroph	Undefined Saprotroph	Probable	NULL	White Rot	KX773880.1 Flammula alnicola strain SFC20150917-03 18S ribosomal RNA gene, partial sequence; internal transcribed spacer 1, 5.8S ribosomal RNA gene, and internal transcribed spacer 2, complete sequence; and 28S ribosomal RNA gene, partial sequence
Pholiota conissans CIRM-BRFM 674 v1.0	43955553	16589	1.6589	3	1.80843	1	0.602809	1	0.602809	16	9.64495	4	2.41124	4	2.41124	17	10.2478	1.00468	6.17879	1.66667	10.25	Basidiomycota	Agaricomycotina	Agaricomycetes	Agaricales	Strophariaceae	Pholiota	Saprotroph	Saprotroph	Undefined Saprotroph	Undefined Saprotroph	Probable	Agaricoid	White Rot	JF908575.1 Pholiota conissans voucher 395 18S ribosomal RNA gene, internal transcribed spacer 1, 5.8S ribosomal RNA gene, internal transcribed spacer 2, and 28S ribosomal RNA gene, region
Phoma tracheiphila IPT5 v1.0	34242632	13209	1.3209	4	3.02824	1	0.75706	1	0.75706	5	3.7853	5	3.7853	4	3.02824	28	21.1977	1.51412	7.94913	2	10.5	Ascomycota	Pezizomycotina	Dothideomycetes	Pleosporales	Didymellaceae	Phoma	Pathotroph	Pathotroph	Plant Pathogen	Plant Pathogen	Probable	NULL	NULL	AY531666.1 Phoma tracheiphila isolate Pt 42 18S ribosomal RNA gene, partial sequence; internal transcribed spacer 1, 5.8S ribosomal RNA gene, and internal transcribed spacer 2, complete sequence; and 28S ribosomal RNA gene, partial sequence
Phycomyces nitens S607 v1.0	35560626	11669	1.1669	4	3.42789	0	0	0	0	0	0	0	0	0	0	0	0	1.14263	0	1.33333	0		Mucormycotina	Mucormycetes	Mucorales	Phycomycetaceae	Phycomyces	Saprotroph	Saprotroph	Undefined Saprotroph	Undefined Saprotroph	Probable	NULL	NULL	MG925672.1 Phycomyces nitens strain UM1194 internal transcribed spacer 1, partial sequence; 5.8S ribosomal RNA gene, complete sequence; and internal transcribed spacer 2, partial sequence
Phyllosticta capitalensis CBS 128856 v1.0	32461131	12063	1.2063	3	2.48694	1	0.828981	1	0.828981	2	1.65796	4	3.31592	1	0.828981	9	7.46083	1.38164	3.31592	1.66667	4	Ascomycota	Pezizomycotina	Dothideomycetes	Botryosphaeriales	Botryosphaeriaceae	Phyllosticta	Pathotroph-Symbiotroph	Pathohtoph	Endophyte-Plant Pathogen	Plant Pathogen	Possible	Microfungus	NULL	KP998485.1 Phyllosticta capitalensis 18S ribosomal RNA gene, partial sequence; internal transcribed spacer 1, 5.8S ribosomal RNA gene, and internal transcribed spacer 2, complete sequence; and 28S ribosomal RNA gene, partial sequence
Phyllosticta citriasiana v1.0	32696106	11368	1.1368	3	2.63899	1	0.879662	1	0.879662	2	1.75932	6	5.27797	1	0.879662	9	7.91696	1.4661	3.95848	1.66667	4.5	Ascomycota	Pezizomycotina	Dothideomycetes	Botryosphaeriales	Botryosphaeriaceae	Phyllosticta	Pathotroph-Saprotroph-Symbiotroph	Saprotroph	Endophyte-Plant Pathogen-Wood Saprotroph	Wood Saprotroph	Highly Probable	Microfungus	Soft Rot	FJ538364.1 Phyllosticta citriasiana strain PD 06/03125132 18S ribosomal RNA gene, partial sequence; internal transcribed spacer 1, 5.8S ribosomal RNA gene, and internal transcribed spacer 2, complete sequence; and 28S ribosomal RNA gene, partial sequence
Phyllosticta citribraziliensis CBS 100098 v1.0	31670975	11101	1.1101	3	2.70246	1	0.90082	1	0.90082	2	1.80164	3	2.70246	1	0.90082	1	0.90082	1.50137	1.57643	1.66667	1.75	Ascomycota	Pezizomycotina	Dothideomycetes	Botryosphaeriales	Botryosphaeriaceae	Phyllosticta	Pathotroph-Saprotroph-Symbiotroph	Saprotroph	Endophyte-Plant Pathogen-Wood Saprotroph	Wood Saprotroph	Highly Probable	Microfungus	Soft Rot	FJ538352.1 Phyllosticta citribraziliensis strain CBS 100098 18S ribosomal RNA gene, partial sequence; internal transcribed spacer 1, 5.8S ribosomal RNA gene, and internal transcribed spacer 2, complete sequence; and 28S ribosomal RNA gene, partial sequence
Phyllosticta citricarpa CBS 127454 v1.0	28952665	11088	1.1088	3	2.70563	1	0.901876	1	0.901876	2	1.80375	4	3.6075	1	0.901876	9	8.11688	1.50313	3.6075	1.66667	4	Ascomycota	Pezizomycotina	Dothideomycetes	Botryosphaeriales	Botryosphaeriaceae	Phyllosticta	Pathotroph	Pathotroph	Plant Pathogen	Plant Pathogen	Probable	Microfungus	NULL	KY457232.1 Phyllosticta citricarpa isolate GC003NA 18S ribosomal RNA gene, partial sequence; and internal transcribed spacer 1, 5.8S ribosomal RNA gene, and internal transcribed spacer 2, complete sequence
Phyllosticta citrichinaensis CBS 130529 v1.0	29162704	11092	1.1092	3	2.70465	0	0	1	0.901551	2	1.8031	3	2.70465	1	0.901551	9	8.11396	1.20207	3.38082	1.33333	3.75	Ascomycota	Pezizomycotina	Dothideomycetes	Botryosphaeriales	Botryosphaeriaceae	Phyllosticta	Pathotroph-Saprotroph-Symbiotroph	Saprotroph	Endophyte-Plant Pathogen-Wood Saprotroph	Wood Saprotroph	Highly Probable	Microfungus	Soft Rot	JN791665.1 Phyllosticta citrichinaensis strain ZJUCC200939 18S ribosomal RNA gene, partial sequence; internal transcribed spacer 1, 5.8S ribosomal RNA gene, and internal transcribed spacer 2, complete sequence; and 28S ribosomal RNA gene, partial sequence
Phyllosticta sp. CPC 27169 v1.0	29529839	11081	1.1081	3	2.70734	1	0.902446	1	0.902446	2	1.80489	4	3.60978	1	0.902446	9	8.12201	1.50408	3.60978	1.66667	4	Ascomycota	Pezizomycotina	Dothideomycetes	Botryosphaeriales	Botryosphaeriaceae	Phyllosticta	Pathotroph-Saprotroph-Symbiotroph	Saprotroph	Endophyte-Plant Pathogen-Wood Saprotroph	Wood Saprotroph	Highly Probable	Microfungus	Soft Rot	KY964333.1 Phyllosticta sp. strain J13-2-12Y 18S ribosomal RNA gene, partial sequence; internal transcribed spacer 1, 5.8S ribosomal RNA gene, and internal transcribed spacer 2, complete sequence; and 28S ribosomal RNA gene, partial sequence
Phyllosticta sp. CPC 27913 v1.0	32267666	11259	1.1259	2	1.77636	1	0.888178	1	0.888178	2	1.77636	4	3.55271	1	0.888178	9	7.99361	1.18424	3.55271	1.33333	4	Ascomycota	Pezizomycotina	Dothideomycetes	Botryosphaeriales	Botryosphaeriaceae	Phyllosticta	Pathotroph-Saprotroph-Symbiotroph	Saprotroph	Endophyte-Plant Pathogen-Wood Saprotroph	Wood Saprotroph	Highly Probable	Microfungus	Soft Rot	KY964333.1 Phyllosticta sp. strain J13-2-12Y 18S ribosomal RNA gene, partial sequence; internal transcribed spacer 1, 5.8S ribosomal RNA gene, and internal transcribed spacer 2, complete sequence; and 28S ribosomal RNA gene, partial sequence
Piedraia hortae v1.1	16946159	7572	0.7572	1	1.32066	0	0	1	1.32066	0	0	1	1.32066	0	0	0	0	0.880437	0.330164	0.666667	0.25	Ascomycota	Pezizomycotina	Dothideomycetes	Capnodiales	Piedraiaceae	Piedraia	Pathotroph	Pathotroph	Animal Pathogen	Animal Pathogen	Probable	NULL	NULL	GU214646.1 Piedraia hortae strain CBS 375.71 18S ribosomal RNA gene, partial sequence; internal transcribed spacer 1, 5.8S ribosomal RNA gene, and internal transcribed spacer 2, complete sequence; and 28S ribosomal RNA gene, partial sequence
Pichia membranifaciens v2.0	11584685	5546	0.5546	3	5.4093	0	0	2	3.6062	0	0	1	1.8031	0	0	0	0	3.00517	0.450775	1.66667	0.25	Ascomycota	Saccharomycotina	Saccharomycetes	Saccharomycetales	Saccharomycetaceae	Pichia	Saprotroph-Symbiotroph	Saprotroph	Animal Endosymbiont-Undefined Saprotroph	Undefined Saprotroph	Highly Probable	Yeast	NULL	DQ409165.1 Pichia membranifaciens strain CECT 11495 18S ribosomal RNA gene, partial sequence; internal transcribed spacer 1, 5.8S ribosomal RNA gene, and internal transcribed spacer 2, complete sequence; and 26S ribosomal RNA gene, partial sequence
Pichia pastoris	9216378	5040	0.504	2	3.96825	0	0	5	9.92063	0	0	1	1.98413	0	0	0	0	4.62963	0.496032	2.33333	0.25	Ascomycota	Saccharomycotina	Saccharomycetes	Saccharomycetales	Saccharomycetaceae	Pichia	-	-	-	-	-	-	-	JQ398742.1 Komagataella pastoris strain NRRL Y-1603 internal transcribed spacer 1, partial sequence; 5.8S ribosomal RNA gene, complete sequence; and internal transcribed spacer 2, partial sequence
Pichia stipitis NRRL Y-11545 v2.0	15441079	5807	0.5807	3	5.16618	0	0	8	13.7765	0	0	0	0	0	0	0	0	6.31422	0	3.66667	0	Ascomycota	Saccharomycotina	Saccharomycetes	Saccharomycetales	Saccharomycetaceae	Pichia	Saprotroph-Symbiotroph	Saprotroph	Animal Endosymbiont-Undefined Saprotroph	Undefined Saprotroph	Highly Probable	Yeast	NULL	DQ409167.1 Pichia stipitis strain CECT 1922 18S ribosomal RNA gene, partial sequence; internal transcribed spacer 1, 5.8S ribosomal RNA gene, and internal transcribed spacer 2, complete sequence; and 26S ribosomal RNA gene, partial sequence
Pilaira anomala RSA1997 v1.0	34898111	12817	1.2817	3	2.34064	0	0	0	0	0	0	0	0	0	0	0	0	0.780214	0	1	0		Mucormycotina	Mucormycetes	Mucorales	Mucoraceae	Pilaira	Saprotroph	Saprotroph	Dung Saprotroph-Undefined Saprotroph	Undefined Saprotroph	Highly Probable	NULL	NULL	JX644561.1 Pilaira anomala isolate KH19 internal transcribed spacer 1, partial sequence; 5.8S ribosomal RNA gene, complete sequence; and internal transcribed spacer 2, partial sequence
Pilobolus umbonatus NRRL 6349 v1.0	34772712	10983	1.0983	3	2.73149	0	0	0	0	0	0	0	0	0	0	0	0	0.910498	0	1	0		Mucormycotina	Mucormycetes	Mucorales	Pilobolaceae	Pilobolus	Saprotroph	Saprotroph	Dung Saprotroph	Dung Saprotroph	Highly Probable	NULL	NULL	JX644571.1 Pilobolus umbonatus isolate KH24 internal transcribed spacer 1, partial sequence; 5.8S ribosomal RNA gene, complete sequence; and internal transcribed spacer 2, partial sequence
Piptocephalis cylindrospora RSA 2659 single-cell v3.0	10748607	4301	0.4301	1	2.32504	0	0	0	0	0	0	0	0	0	0	0	0	0.775014	0	0.333333	0	Zoopagomycota	Zoopagomycotina	Zoopagomycetes	Zoopagales	Piptocephalidaceae	Piptocephalis	Pathotroph	Pathotroph	Fungal Parasite	Fungal Parasite	Probable	NULL	NULL	JX312520.1 Piptocephalis sp. FD1 18S ribosomal RNA gene, partial sequence; internal transcribed spacer 1, 5.8S ribosomal RNA gene, and internal transcribed spacer 2, complete sequence; and 28S ribosomal RNA gene, partial sequence
Piloderma croceum F 1598 v1.0	59326866	21583	2.1583	7	3.24329	1	0.463328	2	0.926655	1	0.463328	2	0.926655	1	0.463328	1	0.463328	1.54443	0.57916	3.33333	1.25	Basidiomycota	Agaricomycotina	Agaricomycetes	Atheliales	Atheliaceae	Piloderma	Symbiotroph	Symbiotroph	Ectomycorrhizal	Ectomycorrhizal	Highly Probable	Corticioid	NULL	EU346883.1 Piloderma croceum strain 729 18S ribosomal RNA gene, partial sequence; internal transcribed spacer 1, 5.8S ribosomal RNA gene, and internal transcribed spacer 2, complete sequence; and 28S ribosomal RNA gene, partial sequence
Piriformospora indica DSM 11827 from MPI	24979981	11767	1.1767	2	1.69967	0	0	0	0	0	0	2	1.69967	1	0.849834	23	19.5462	0.566556	5.52392	0.666667	6.5	Basidiomycota	Agaricomycotina	Agaricomycetes	Sebacinales	Sebacinaceae	Piriformospora	Saprotroph-Symbiotroph	Symbiotroph	Endophyte-Orchid Mycorrhizal-Undefined Saprotroph	Endophyte	Probable	NULL	NULL	DQ411527.1 Piriformospora indica isolate AFTOL-ID 612 internal transcribed spacer 1, partial sequence; 5.8S ribosomal RNA gene, complete sequence; and internal transcribed spacer 2, partial sequence
Pisolithus microcarpus 441 v1.0	53027657	21064	2.1064	3	1.42423	1	0.474744	0	0	0	0	4	1.89897	0	0	4	1.89897	0.632992	0.949487	1.33333	2	Basidiomycota	Agaricomycotina	Agaricomycetes	Boletales	Sclerodermataceae	Pisolithus	Symbiotroph	Symbiotroph	Ectomycorrhizal	Ectomycorrhizal	Highly Probable	Gasteroid	NULL	AF440867.1 Pisolithus microcarpus 18S ribosomal RNA gene, partial sequence; internal transcribed spacer 1, 5.8S ribosomal RNA gene and internal transcribed spacer 2, complete sequence; and 28S ribosomal RNA gene, partial sequence
Piromyces finnis v3.0	56455805	10992	1.0992	3	2.72926	0	0	0	0	0	0	12	10.917	0	0	0	0	0.909753	2.72926	1	3	Neocallimastigomycota	NA	Neocalligomastigomycetes	Neocallimastigales	Neocallimastigaceae	Piromyces	Symbiotroph	Symbiotroph	Animal Endosymbiont	Animal Endosymbiont	Probable	NULL	NULL	NR_148181.1 Piromyces finnis JMRC SF:12177 ITS region; from TYPE material
Piromyces sp. E2 v1.0	71019055	14648	1.4648	4	2.73075	0	0	0	0	0	0	23	15.7018	0	0	0	0	0.910249	3.92545	1.33333	5.75	Neocallimastigomycota	NA	Neocalligomastigomycetes	Neocallimastigales	Neocallimastigaceae	Piromyces	Symbiotroph	Symbiotroph	Animal Endosymbiont	Animal Endosymbiont	Probable	NULL	NULL	KY494854.1 Piromyces sp. isolate UH 3-1 internal transcribed spacer 1, partial sequence; 5.8S ribosomal RNA gene, complete sequence; and internal transcribed spacer 2, partial sequence
Pisolithus tinctorius Marx 270 v1.0	71007534	22701	2.2701	3	1.32153	2	0.881018	0	0	0	0	1	0.440509	0	0	4	1.76204	0.734182	0.550637	1.66667	1.25	Basidiomycota	Agaricomycotina	Agaricomycetes	Boletales	Sclerodermataceae	Pisolithus	Symbiotroph	Symbiotroph	Ectomycorrhizal	Ectomycorrhizal	Highly Probable	Gasteroid	NULL	DQ679804.1 Pisolithus tinctorius voucher 2014 18S ribosomal RNA gene, partial sequence; internal transcribed spacer 1, 5.8S ribosomal RNA gene, and internal transcribed spacer 2, complete sequence; and 28S ribosomal RNA gene, partial sequence
Plectania melastoma CBS 918.72 v1.0	92513795	16180	1.618	3	1.85414	1	0.618047	2	1.23609	3	1.85414	3	1.85414	4	2.47219	22	13.597	1.23609	4.94438	2	8	Ascomycota	Pezizomycotina	Dothideomycetes	Pezizales	Sarcosomataceae	Plectania	Saprotroph	Saprotroph	Undefined Saprotroph	Undefined Saprotroph	Probable	NULL	NULL	JX669814.1 Plectania melastoma voucher TUR-A 195784 internal transcribed spacer 1, partial sequence; 5.8S ribosomal RNA gene, complete sequence; and internal transcribed spacer 2, partial sequence
Plectosphaerella cucumerina DS2psM2a2 v1.0	36835440	14254	1.4254	3	2.10467	1	0.701557	1	0.701557	2	1.40311	8	5.61246	6	4.20934	28	19.6436	1.16926	7.71713	1.66667	11	Ascomycota	Pezizomycotina	Sordariomycetes	Glomerellales	Plectosphaerellaceae	Plectosphaerella	Pathotroph	Pathotroph	Plant Pathogen	Plant Pathogen	Probable	NULL	NULL	MG594516.1 Plectosphaerella cucumerina isolate CM16 internal transcribed spacer 1, partial sequence; 5.8S ribosomal RNA gene, complete sequence; and internal transcribed spacer 2, partial sequence
Plectosphaerella cucumerina RP01 v1.0	36520717	12956	1.2956	4	3.08737	1	0.771843	1	0.771843	2	1.54369	5	3.85922	6	4.63106	28	21.6116	1.54369	7.91139	2	10.25	Ascomycota	Pezizomycotina	Sordariomycetes	Glomerellales	Plectosphaerellaceae	Plectosphaerella	Pathotroph	Pathotroph	Plant Pathogen	Plant Pathogen	Probable	NULL	NULL	MG594516.1 Plectosphaerella cucumerina isolate CM16 internal transcribed spacer 1, partial sequence; 5.8S ribosomal RNA gene, complete sequence; and internal transcribed spacer 2, partial sequence
Pleomassaria siparia v1.0	43176591	13486	1.3486	4	2.96604	2	1.48302	2	1.48302	4	2.96604	5	3.70755	8	5.93208	27	20.0208	1.97736	8.15661	2.66667	11	Ascomycota	Pezizomycotina	Dothideomycetes	Pleosporales	Pleomassariaceae	Pleomassaria	-	-	-	-	-	-	-	NA
Pleurotus ostreatus PC15 v2.0	34343005	12330	1.233	3	2.43309	0	0	1	0.81103	9	7.29927	5	4.05515	17	13.7875	29	23.5199	1.08137	12.1655	1.33333	15	Basidiomycota	Agaricomycotina	Agaricomycetes	Agaricales	Pleurotaceae	Pleurotus	Saprotroph	Saprotroph	Wood Saprotroph	Wood Saprotroph	Highly Probable	Agaricoid	White Rot	HQ286595.1 Pleurotus ostreatus strain 2106 18S ribosomal RNA gene, partial sequence; internal transcribed spacer 1, 5.8S ribosomal RNA gene, and internal transcribed spacer 2, complete sequence; and 28S ribosomal RNA gene, partial sequence
Pleurotus eryngii ATCC 90797 v1.0	44606964	15960	1.596	3	1.8797	0	0	1	0.626566	8	5.01253	6	3.7594	17	10.6516	31	19.4236	0.835422	9.71178	1.33333	15.5	Basidiomycota	Agaricomycotina	Agaricomycetes	Agaricales	Pleurotaceae	Pleurotus	Saprotroph	Saprotroph	Wood Saprotroph	Wood Saprotroph	Highly Probable	Agaricoid	White Rot	FJ904770.1 Pleurotus eryngii isolate 47SA internal transcribed spacer 1, partial sequence; 5.8S ribosomal RNA gene and internal transcribed spacer 2, complete sequence; and 28S ribosomal RNA gene, partial sequence
Plicaturopsis crispa v1.0	34498416	13626	1.3626	2	1.46778	0	0	1	0.733891	7	5.13724	4	2.93556	1	0.733891	9	6.60502	0.733891	3.85293	1	5.25	Basidiomycota	Agaricomycotina	Agaricomycetes	Amylocorticales	Amylocorticiaceae	Plicaturopsis	Saprotroph	Saprotroph	Wood Saprotroph	Wood Saprotroph	Probable	Corticioid	White Rot	HQ871872.1 Plicaturopsis crispa voucher TENN53066 haplotype H2 18S ribosomal RNA gene, partial sequence; internal transcribed spacer 1, 5.8S ribosomal RNA gene, and internal transcribed spacer 2, complete sequence; and 28S ribosomal RNA gene, partial sequence
Pluteus cervinus NL-1719 v1.0	52193021	19818	1.9818	4	2.01837	0	0	0	0	18	9.08265	18	9.08265	6	3.02755	24	12.1102	0.672789	8.32576	1.33333	16.5	Basidiomycota	Agaricomycotina	Agaricomycetes	Agaricales	Pluteaceae	Pluteus	Pathotroph-Saprotroph	Saprotroph	Bryophyte Parasite-Leaf Saprotroph-Wood Saprotroph	Wood Saprotroph	Probable	Agaricoid	White Rot	HQ604793.1 Pluteus cervinus isolate BD 24 voucher UBC:F19767 18S ribosomal RNA gene, partial sequence; internal transcribed spacer 1, 5.8S ribosomal RNA gene, and internal transcribed spacer 2, complete sequence; and 28S ribosomal RNA gene, partial sequence
Pneumocystis jirovecii	8152515	3520	0.352	0	0	0	0	0	0	0	0	0	0	0	0	0	0	0	0	0	0	Ascomycota	Taphrinomycotina	Pneumocystidomycetes	Pneumocystidales	Pneumocystidaceae	Pneumocystis	Pathotroph	Pathotroph	Animal Pathogen	Animal Pathogen	Highly Probable	NULL	NULL	JQ365749.1 Pneumocystis jirovecii isolate Pj-50 internal transcribed spacer 1, partial sequence; 5.8S ribosomal RNA gene, complete sequence; and internal transcribed spacer 2, partial sequence
Podospora anserina mat+ v1.0	35010595	10588	1.0588	4	3.77786	2	1.88893	2	1.88893	1	0.944465	1	0.944465	6	5.66679	33	31.1674	2.51857	9.68077	2.66667	10.25	Ascomycota	Pezizomycotina	Sordariomycetes	Sordariales	Lasiosphaeriaceae	Podospora	Saprotroph	Saprotroph	Dung Saprotroph-Undefined Saprotroph	Undefined Saprotroph	Highly Probable	Microfungus	NULL	GU327641.1 Podospora anserina strain ATCC MYA-4625 18S ribosomal RNA gene, partial sequence; internal transcribed spacer 1, 5.8S ribosomal RNA gene, and internal transcribed spacer 2, complete sequence; and 28S ribosomal RNA gene, partial sequence
Pochonia chlamydosporia 170	44215803	14204	1.4204	2	1.40805	1	0.704027	5	3.52014	3	2.11208	4	2.81611	1	0.704027	3	2.11208	1.87741	1.93607	2.66667	2.75	Ascomycota	Pezizomycotina	Sordariomycetes	Hypocreales	Clavicipitaceae	Pochonia	Pathotroph	Pathotroph	Animal Pathogen	Animal Pathogen	Probable	NULL	NULL	AY903605.1 Pochonia chlamydosporia 18S ribosomal RNA gene, partial sequence; internal transcribed spacer 1, 5.8S ribosomal RNA gene, and internal transcribed spacer 2, complete sequence; and 28S ribosomal RNA gene, partial sequence
Podospora anserina S mat+	35544363	11692	1.1692	4	3.42114	2	1.71057	1	0.855286	1	0.855286	1	0.855286	6	5.13171	33	28.2244	1.99567	8.76668	2.33333	10.25	Ascomycota	Pezizomycotina	Sordariomycetes	Sordariales	Lasiosphaeriaceae	Podospora	Saprotroph	Saprotroph	Dung Saprotroph-Undefined Saprotroph	Undefined Saprotroph	Highly Probable	Microfungus	NULL	GU327641.1 Podospora anserina strain ATCC MYA-4625 18S ribosomal RNA gene, partial sequence; internal transcribed spacer 1, 5.8S ribosomal RNA gene, and internal transcribed spacer 2, complete sequence; and 28S ribosomal RNA gene, partial sequence
Polychaeton citri v1.0	27207581	10582	1.0582	3	2.835	1	0.945001	3	2.835	2	1.89	2	1.89	0	0	0	0	2.205	0.945001	2.33333	1	Ascomycota	Pezizomycotina	Dothideomycetes	Capnodiales	Capnodiaceae	Polychaeton	Saprotroph	Saprotroph	Undefined Saprotroph	Undefined Saprotroph	Probable	NULL	NULL	GU214649.1 Polychaeton citri strain CBS 116435 18S ribosomal RNA gene, partial sequence; internal transcribed spacer 1, 5.8S ribosomal RNA gene, and internal transcribed spacer 2, complete sequence; and 28S ribosomal RNA gene, partial sequence
Podospora curvicolla TEP21a v1.0	36697324	13440	1.344	4	2.97619	2	1.4881	2	1.4881	4	2.97619	1	0.744048	9	6.69643	38	28.2738	1.98413	9.67262	2.66667	13	Ascomycota	Pezizomycotina	Sordariomycetes	Sordariales	Lasiosphaeriaceae	Podospora	Saprotroph	Saprotroph	Dung Saprotroph	Dung Saprotroph	Highly Probable	Microfungus	NULL	GU183117.1 Podospora curvicolla strain NRRL 25778 internal transcribed spacer 1, partial sequence; 5.8S ribosomal RNA gene and internal transcribed spacer 2, complete sequence; and 28S ribosomal RNA gene, partial sequence
Podospora didyma CBS 232.78 v1.0	48328886	14870	1.487	5	3.36247	2	1.34499	3	2.01748	1	0.672495	1	0.672495	12	8.06994	43	28.9173	2.24165	9.58305	3.33333	14.25	Ascomycota	Pezizomycotina	Sordariomycetes	Sordariales	Lasiosphaeriaceae	Podospora	Saprotroph-Symbiotroph	Saprotroph	Dung Saprotroph-Endophyte-Litter Saprotroph-Undefined Saprotroph	Undefined Saprotroph	Highly Probable	Microfungus	NULL	AY999127.1 Podospora didyma strain CBS 232.78 18S ribosomal RNA gene, partial sequence; internal transcribed spacer 1, 5.8S ribosomal RNA gene, and internal transcribed spacer 2, complete sequence; and 28S ribosomal RNA gene, partial sequence
Polyplosphaeria fusca CBS 125425 v1.0	37009770	15194	1.5194	5	3.29077	2	1.31631	2	1.31631	6	3.94893	5	3.29077	6	3.94893	27	17.7702	1.97446	7.2397	3	11	Ascomycota	Pezizomycotina	Dothideomycetes	Pleosporales	Tetraplosphaeriaceae	Polyplosphaeria	Saprotroph	Saprotroph	Undefined Saprotroph	Undefined Saprotroph	Probable	NULL	NULL	NR_119397.1 Polyplosphaeria fusca ITS region; from TYPE material
Porodaedalea chrysoloma FP-135951 v1.0	44689624	13562	1.3562	2	1.47471	0	0	1	0.737354	20	14.7471	4	2.94942	7	5.16148	12	8.84825	0.737354	7.92656	1	10.75	Basidiomycota	Agaricomycotina	Agaricomycetes	Hymenochaetales	Hymenochaetaceae	Porodaedalea	Saprotroph	Saprotroph	Undefined Saprotroph	Undefined Saprotroph	Probable	NULL	White Rot	AF053976.1 Porodaedalea chrysoloma strain KCTC6226 18S ribosomal RNA gene, partial sequence; internal transcribed spacer 1, 5.8S ribosomal RNA gene, and internal transcribed spacer 2, complete sequence; and 28S ribosomal RNA gene, partial sequence
Polyporus arcularius v1.0	43452342	17525	1.7525	2	1.14123	0	0	0	0	20	11.4123	2	1.14123	3	1.71184	18	10.271	0.380409	6.13409	0.666667	10.75	Basidiomycota	Agaricomycotina	Agaricomycetes	Polyporales	Polyporaceae	Polyporus	Saprotroph	Saprotroph	Wood Saprotroph	Wood Saprotroph	Highly Probable	Polyporoid	White Rot	JQ283966.1 Polyporus arcularius isolate JZB2115031 18S ribosomal RNA gene, partial sequence; internal transcribed spacer 1, 5.8S ribosomal RNA gene, and internal transcribed spacer 2, complete sequence; and 28S ribosomal RNA gene, partial sequence
Polyporus brumalis BRFM 1820 v1.0	45718511	18244	1.8244	2	1.09625	0	0	0	0	19	10.4144	2	1.09625	3	1.64438	17	9.31813	0.365417	5.61829	0.666667	10.25	Basidiomycota	Agaricomycotina	Agaricomycetes	Polyporales	Polyporaceae	Polyporus	Saprotroph	Saprotroph	Wood Saprotroph	Wood Saprotroph	Highly Probable	Polyporoid	White Rot	KU189765.1 Polyporus brumalis isolate Cui10750 internal transcribed spacer 1, partial sequence; 5.8S ribosomal RNA gene, complete sequence; and internal transcribed spacer 2, partial sequence
Polyporus squamosus CCBS 676 v1.0	55468683	15283	1.5283	2	1.30864	0	0	0	0	6	3.92593	2	1.30864	3	1.96297	22	14.3951	0.436215	5.39815	0.666667	8.25	Basidiomycota	Agaricomycotina	Agaricomycetes	Polyporales	Polyporaceae	Polyporus	Saprotroph	Saprotroph	Wood Saprotroph	Wood Saprotroph	Highly Probable	Polyporoid	White Rot	KU189779.1 Polyporus squamosus isolate Wang555 internal transcribed spacer 1, partial sequence; 5.8S ribosomal RNA gene, complete sequence; and internal transcribed spacer 2, partial sequence
Porodaedalea niemelaei PN71-100-IP13 v1.0	53340173	14467	1.4467	3	2.07368	0	0	1	0.691228	26	17.9719	5	3.45614	9	6.22105	15	10.3684	0.921638	9.50439	1.33333	13.75	Basidiomycota	Agaricomycotina	Agaricomycetes	Hymenochaetales	Hymenochaetaceae	Porodaedalea	Saprotroph	Saprotroph	Undefined Saprotroph	Undefined Saprotroph	Probable	NULL	White Rot	KU687403.1 Porodaedalea niemelaei isolate PN71-100-IP13 18S ribosomal RNA gene, partial sequence; internal transcribed spacer 1, 5.8S ribosomal RNA gene, and internal transcribed spacer 2, complete sequence; and 28S ribosomal RNA gene, partial sequence
Postia placenta MAD-698-R-SB12 v1.0	42453726	12541	1.2541	2	1.59477	1	0.797385	0	0	1	0.797385	2	1.59477	0	0	2	1.59477	0.797385	0.996731	1	1.25	Basidiomycota	Agaricomycotina	Agaricomycetes	Polyporales	Fomitopsidaceae	Postia	Saprotroph	Saprotroph	Wood Saprotroph	Wood Saprotroph	Highly Probable	Polyporoid	Brown Rot	KX349882.1 Postia placenta 18S ribosomal RNA gene, partial sequence; internal transcribed spacer 1, 5.8S ribosomal RNA gene, and internal transcribed spacer 2, complete sequence; and 28S ribosomal RNA gene, partial sequence
Postia placenta MAD 698-R v1.0	90927236	9113	0.9113	0	0	1	1.09733	0	0	1	1.09733	3	3.292	0	0	3	3.292	0.365778	1.92033	0.333333	1.75	Basidiomycota	Agaricomycotina	Agaricomycetes	Polyporales	Fomitopsidaceae	Postia	Saprotroph	Saprotroph	Wood Saprotroph	Wood Saprotroph	Highly Probable	Polyporoid	Brown Rot	JN592503.1 Postia placenta voucher JV0909/16 18S ribosomal RNA gene, partial sequence; internal transcribed spacer 1, 5.8S ribosomal RNA gene, and internal transcribed spacer 2, complete sequence; and 28S ribosomal RNA gene, partial sequence
Protomyces inouyei	12201973	7804	0.7804	2	2.56279	1	1.28139	1	1.28139	0	0	2	2.56279	0	0	0	0	1.70853	0.640697	1.33333	0.5	Ascomycota	Taphrinomycotina	Taphrinomycetes	Taphrinales	Protomycetaceae	Protomyces	Pathotroph	Pathotroph	Plant Pathogen	Plant Pathogen	Probable	NULL	NULL	DQ497617.1 Protomyces inouyei isolate AFTOL-ID 266 internal transcribed spacer 1, partial sequence; 5.8S ribosomal RNA gene, complete sequence; and internal transcribed spacer 2, partial sequence
Protomyces lactucaedebilis 12-1054 v1.0	12928838	6726	0.6726	1	1.48677	1	1.48677	2	2.97354	0	0	1	1.48677	0	0	0	0	1.98236	0.371692	1.33333	0.25	Ascomycota	Taphrinomycotina	Taphrinomycetes	Taphrinales	Protomycetaceae	Protomyces	-	-	-	-	-	-	-	NA
Pseudographis elatina	36124988	11338	1.1338	3	2.64597	1	0.88199	2	1.76398	4	3.52796	4	3.52796	3	2.64597	6	5.29194	1.76398	3.74846	2	4.25	Ascomycota	Pezizomycotina	Leotiomycetes	Triblidiales	Triblidiaceae	Pseudographis	-	-	-	-	-	-	-	NA
Pseudocercospora (Mycosphaerella) fijiensis v2.0	74141167	13107	1.3107	4	3.0518	1	0.762951	2	1.5259	2	1.5259	5	3.81476	1	0.762951	3	2.28885	1.78022	2.09812	2.33333	2.75	Ascomycota	Pezizomycotina	Dothideomycetes	Capnodiales	Mycosphaerellaceae	Pseudocercospora	Pathotroph	Pathotroph	Plant Pathogen	Plant Pathogen	Probable	Microfungus	NULL	KX868093.1 Mycosphaerella sp. isolate CRM 20.3 18S ribosomal RNA gene, partial sequence; internal transcribed spacer 1, 5.8S ribosomal RNA gene, and internal transcribed spacer 2, complete sequence; and 28S ribosomal RNA gene, partial sequence
Pseudomassariella vexata CBS 129021 v1.0	44711451	12565	1.2565	4	3.18345	1	0.795862	2	1.59172	2	1.59172	3	2.38758	5	3.97931	25	19.8965	1.85701	6.96379	2.33333	8.75	Ascomycota	Pezizomycotina	Sordariomycetes	Xylariales	Incertae sedis	Pseudomassariella	-	-	-	-	-	-	-	JF440977.1 Pseudomassariella vexata isolate LVE 18S ribosomal RNA gene, partial sequence; internal transcribed spacer 1, 5.8S ribosmal RNA gene, and internal transcribed spacer 2, complete sequence; and 28S ribosomal RNA gene, partial sequence
Pseudogymnoascus destructans 20631-21	35818201	9335	0.9335	2	2.14247	2	2.14247	3	3.21371	0	0	0	0	2	2.14247	5	5.35619	2.49955	1.87467	2.33333	1.75	Ascomycota	Pezizomycotina	Dothideomycetes	Incertae sedis	Pseudeurotiaceae	Pseudogymnoascus	Pathotroph-Saprotroph-Symbiotroph	Pathotroph	Animal Pathogen-Soil Saprotroph	Animal Pathogen	Possible	NULL	NULL	KF686759.1 Pseudogymnoascus destructans strain ATCC MYA 4855 18S ribosomal RNA gene, partial sequence; internal transcribed spacer 1, 5.8S ribosomal RNA gene, and internal transcribed spacer 2, complete sequence; and 28S ribosomal RNA gene, partial sequence
Pseudomicrostroma glucosiphilum gen et sp. nov. MCA 4718 v1.0	17184282	6681	0.6681	2	2.99356	0	0	0	0	0	0	1	1.49678	0	0	0	0	0.997855	0.374195	0.666667	0.25	Basidiomycota	Ustilaginomycotina	Exobasidiomycetes	Microstomales	Incertae sedis	Pseudomicrostroma	-	-	-	-	-	-	-	KR912070.1 Pseudomicrostroma glucosiphilum strain MCA4718 18S ribosomal RNA gene, partial sequence; internal transcribed spacer 1, 5.8S ribosomal RNA gene, and internal transcribed spacer 2, complete sequence; and 28S ribosomal RNA gene, partial sequence
Pseudovirgaria hyperparasitica CBS 121739 v1.0	35440147	11232	1.1232	3	2.67094	1	0.890313	3	2.67094	5	4.45157	5	4.45157	1	0.890313	9	8.01282	2.0774	4.45157	2.33333	5	Ascomycota	Pezizomycotina	Dothideomycetes	Capnodiales	Incertae sedis	Pseudovirgaria	-	-	-	-	-	-	-	EU041767.1 Pseudovirgaria hyperparasitica strain CPC 10753 18S small subunit ribosomal RNA gene, partial sequence; internal transcribed spacer 1 and 5.8S ribosomal RNA gene, complete sequence; and internal transcribed spacer 2, partial sequence
Pseudozyma antarctica T-34	18065590	6640	0.664	2	3.01205	0	0	0	0	0	0	1	1.50602	0	0	0	0	1.00402	0.376506	0.666667	0.25	Basidiomycota	Ustilaginomycotina	Ustilaginomycetes	Ustilaginales	Ustilaginaceae	Pseudozyma	-	-	-	-	-	-	-	JN942669.1 Pseudozyma antarctica strain JCM 3941 internal transcribed spacer 1, partial sequence; 5.8S ribosomal RNA gene, complete sequence; and internal transcribed spacer 2, partial sequence
Pseudozyma hubeiensis SY62	18442938	7472	0.7472	2	2.67666	0	0	0	0	0	0	0	0	0	0	0	0	0.89222	0	0.666667	0	Basidiomycota	Ustilaginomycotina	Ustilaginomycetes	Ustilaginales	Ustilaginaceae	Pseudozyma	Pathotroph	Pathotroph	Animal Pathogen	Animal Pathogen	Probable	NULL	NULL	DQ008954.1 Pseudozyma hubeiensis 18S ribosomal RNA gene, partial sequence; internal transcribed spacer 1, 5.8S ribosomal RNA gene, and internal transcribed spacer 2, complete sequence; and 26S ribosomal RNA gene, partial sequence
Psilocybe cubensis v1.0	41302601	13361	1.3361	4	2.99379	1	0.748447	0	0	0	0	4	2.99379	5	3.74223	20	14.9689	1.24741	5.42624	1.66667	7.25	Basidiomycota	Agaricomycotina	Agaricomycetes	Agaricales	Hymenogastraceae	Psilocybe	Saprotroph	Saprotroph	Undefined Saprotroph	Undefined Saprotroph	Probable	Agaricoid	Poisonous	KP780435.1 Psilocybe cubensis voucher UOC KAUNP MK02 18S ribosomal RNA gene, partial sequence; internal transcribed spacer 1, 5.8S ribosomal RNA gene, and internal transcribed spacer 2, complete sequence; and 28S ribosomal RNA gene, partial sequence
Pterula gracilis CBS309.79 v1.0	34769099	12873	1.2873	2	1.55364	2	1.55364	0	0	2	1.55364	2	1.55364	8	6.21456	31	24.0814	1.03576	8.35081	1.33333	10.75	Basidiomycota	Agaricomycotina	Agaricomycetes	Agaricales	Pterulaceae	Pterula	Saprotroph	Saprotroph	Undefined Saprotroph	Undefined Saprotroph	Probable	NULL	NULL	KP133248.1 Pterula sp. 984 18S ribosomal RNA gene, partial sequence; internal transcribed spacer 1, 5.8S ribosomal RNA gene, and internal transcribed spacer 2, complete sequence; and 28S ribosomal RNA gene, partial sequence
Puccinia coronata avenae 12NC29	166280221	28270	2.827	4	1.41493	0	0	2	0.707464	0	0	0	0	7	2.47612	4	1.41493	0.707464	0.972763	2	2.75	Basidiomycota	Pucciniomycotina	Pucciniomycetes	Pucciniales	Pucciniastraceae	Puccinia	Pathotroph	Pathotroph	Plant Pathogen	Plant Pathogen	Highly Probable	Rust	NULL	L08737.1 Puccinia coronata forma specialis avenae complete 5.8S ribosomal RNA gene; 5' end of 25S ribosomal RNA gene
Puccinia coronata avenae 12SD80	150467806	26323	2.6323	4	1.51958	0	0	2	0.759792	0	0	0	0	4	1.51958	6	2.27938	0.759792	0.94974	2	2.5	Basidiomycota	Pucciniomycotina	Pucciniomycetes	Pucciniales	Pucciniastraceae	Puccinia	Pathotroph	Pathotroph	Plant Pathogen	Plant Pathogen	Highly Probable	Rust	NULL	L08737.1 Puccinia coronata forma specialis avenae complete 5.8S ribosomal RNA gene; 5' end of 25S ribosomal RNA gene
Puccinia graminis f. sp. tritici v2.0	88644628	15979	1.5979	1	0.625821	0	0	1	0.625821	0	0	0	0	8	5.00657	0	0	0.417214	1.25164	0.666667	2	Basidiomycota	Pucciniomycotina	Pucciniomycetes	Pucciniales	Pucciniastraceae	Puccinia	Pathotroph	Pathotroph	Plant Pathogen	Plant Pathogen	Highly Probable	Rust	NULL	AY114289.1 Puccinia graminis f. sp. tritici 18S ribosomal RNA gene, partial sequence; internal transcribed spacer 1, 5.8S ribosomal RNA gene and internal transcribed spacer 2, complete sequence; and 28S ribosomal RNA gene, partial sequence
Puccinia striiformis f. sp. tritici 104 E137 A-	156834097	30249	3.0249	4	1.32236	0	0	1	0.330589	0	0	0	0	13	4.29766	6	1.98354	0.550982	1.5703	1.66667	4.75	Basidiomycota	Pucciniomycotina	Pucciniomycetes	Pucciniales	Pucciniastraceae	Puccinia	Pathotroph	Pathotroph	Plant Pathogen	Plant Pathogen	Highly Probable	Rust	NULL	KM507441.1 Puccinia striiformis f. sp. tritici isolate PST-1 internal transcribed spacer 1, partial sequence; 5.8S ribosomal RNA gene, complete sequence; and internal transcribed spacer 2, partial sequence
Puccinia striiformis f. sp. tritici PST-130	64782816	18021	1.8021	1	0.554908	0	0	1	0.554908	0	0	1	0.554908	8	4.43927	0	0	0.369939	1.24854	0.666667	2.25	Basidiomycota	Pucciniomycotina	Pucciniomycetes	Pucciniales	Pucciniastraceae	Puccinia	Pathotroph	Pathotroph	Plant Pathogen	Plant Pathogen	Highly Probable	Rust	NULL	KM507441.1 Puccinia striiformis f. sp. tritici isolate PST-1 internal transcribed spacer 1, partial sequence; 5.8S ribosomal RNA gene, complete sequence; and internal transcribed spacer 2, partial sequence
Puccinia striiformis f. sp. tritici PST-78 v1.0	117311690	20482	2.0482	2	0.976467	0	0	1	0.488234	0	0	0	0	11	5.37057	3	1.4647	0.488234	1.70882	1	3.5	Basidiomycota	Pucciniomycotina	Pucciniomycetes	Pucciniales	Pucciniastraceae	Puccinia	Pathotroph	Pathotroph	Plant Pathogen	Plant Pathogen	Highly Probable	Rust	NULL	KM507441.1 Puccinia striiformis f. sp. tritici isolate PST-1 internal transcribed spacer 1, partial sequence; 5.8S ribosomal RNA gene, complete sequence; and internal transcribed spacer 2, partial sequence
Puccinia triticina 1-1 BBBD Race 1	135344771	15685	1.5685	1	0.637552	0	0	2	1.2751	0	0	0	0	6	3.82531	0	0	0.637552	0.956328	1	1.5	Basidiomycota	Pucciniomycotina	Pucciniomycetes	Pucciniales	Pucciniastraceae	Puccinia	Pathotroph	Pathotroph	Plant Pathogen	Plant Pathogen	Highly Probable	Rust	NULL	JX020949.1 Puccinia triticina strain 104-4 internal transcribed spacer 1 and 5.8S ribosomal RNA gene, complete sequence; and internal transcribed spacer 2, partial sequence
Punctularia strigosozonata v1.0	34171901	11538	1.1538	2	1.7334	1	0.866701	0	0	11	9.53371	2	1.7334	5	4.33351	13	11.2671	0.866701	6.71694	1	7.75	Basidiomycota	Agaricomycotina	Agaricomycetes	Corticales	Corticiaceae	Punctularia	Saprotroph	Saprotroph	Undefined Saprotroph	Undefined Saprotroph	Probable	Corticioid	White Rot	KU668972.1 Punctularia strigosozonata voucher CFMR:RF7JR 18S ribosomal RNA gene, partial sequence; internal transcribed spacer 1, 5.8S ribosomal RNA gene, and internal transcribed spacer 2, complete sequence; and 28S ribosomal RNA gene, partial sequence
Purpureocillium sp. UdeA0106 v1.0	36077769	13642	1.3642	2	1.46606	1	0.73303	3	2.19909	1	0.73303	4	2.93212	0	0	3	2.19909	1.46606	1.46606	2	2	Ascomycota	Pezizomycotina	Sordariomycetes	Hypocreales	Ophiocordycipitaceae	Purpureocillium	Pathotroph	Pathotroph	Fungal Parasite	Fungal Parasite	Probable	NULL	NULL	KY379571.1 Purpureocillium sp. strain SNT1-15 internal transcribed spacer 1, partial sequence; 5.8S ribosomal RNA gene and internal transcribed spacer 2, complete sequence; and 28S ribosomal RNA gene, partial sequence
Pycnoporus cinnabarinus BRFM 137	33670027	10442	1.0442	2	1.91534	0	0	0	0	11	10.5344	3	2.87301	3	2.87301	16	15.3227	0.638447	7.90079	0.666667	8.25	Basidiomycota	Agaricomycotina	Agaricomycetes	Polyporales	Polyporaceae	Pycnoporus	Saprotroph	Saprotroph	Wood Saprotroph	Wood Saprotroph	Highly Probable	Polyporoid	White Rot	FJ234206.1 Pycnoporus cinnabarinus strain CIRM-BRFM 945 internal transcribed spacer 1, partial sequence; 5.8S ribosomal RNA gene and internal transcribed spacer 2, complete sequence; and 28S ribosomal RNA gene, partial sequence
Pycnoporus cinnabarinus CIRM-BRFM 50 v1.0	35142616	12533	1.2533	2	1.59579	0	0	0	0	9	7.18104	2	1.59579	3	2.39368	17	13.5642	0.531929	6.18368	0.666667	7.75	Basidiomycota	Agaricomycotina	Agaricomycetes	Polyporales	Polyporaceae	Pycnoporus	Saprotroph	Saprotroph	Wood Saprotroph	Wood Saprotroph	Highly Probable	Polyporoid	White Rot	FJ234206.1 Pycnoporus cinnabarinus strain CIRM-BRFM 945 internal transcribed spacer 1, partial sequence; 5.8S ribosomal RNA gene and internal transcribed spacer 2, complete sequence; and 28S ribosomal RNA gene, partial sequence
Pycnoporus coccineus BRFM 310 v1.0	32757930	12690	1.269	2	1.57604	0	0	0	0	11	8.66824	5	3.94011	3	2.36407	16	12.6084	0.525348	6.89519	0.666667	8.75	Basidiomycota	Agaricomycotina	Agaricomycetes	Polyporales	Polyporaceae	Pycnoporus	Saprotroph	Saprotroph	Wood Saprotroph	Wood Saprotroph	Highly Probable	Polyporoid	White Rot	JF792518.1 Pycnoporus coccineus strain Thongkred 014 BCU 18S ribosomal RNA gene, partial sequence; internal transcribed spacer 1, 5.8S ribosomal RNA gene, and internal transcribed spacer 2, complete sequence; and 28S ribosomal RNA gene, partial sequence
Pycnoporus coccineus CIRM1662	32097360	12798	1.2798	2	1.56274	0	0	0	0	11	8.59509	3	2.34412	3	2.34412	16	12.502	0.520915	6.44632	0.666667	8.25	Basidiomycota	Agaricomycotina	Agaricomycetes	Polyporales	Polyporaceae	Pycnoporus	Saprotroph	Saprotroph	Wood Saprotroph	Wood Saprotroph	Highly Probable	Polyporoid	White Rot	JF792518.1 Pycnoporus coccineus strain Thongkred 014 BCU 18S ribosomal RNA gene, partial sequence; internal transcribed spacer 1, 5.8S ribosomal RNA gene, and internal transcribed spacer 2, complete sequence; and 28S ribosomal RNA gene, partial sequence
Pycnoporus puniceus CIRM-BRFM 1868 v1.0	30261980	10050	1.005	2	1.99005	0	0	0	0	8	7.9602	2	1.99005	3	2.98507	13	12.9353	0.66335	6.46766	0.666667	6.5	Basidiomycota	Agaricomycotina	Agaricomycetes	Polyporales	Polyporaceae	Pycnoporus	Saprotroph	Saprotroph	Wood Saprotroph	Wood Saprotroph	Highly Probable	Polyporoid	White Rot	FJ234199.1 Pycnoporus puniceus strain MUCL 47087 18S ribosomal RNA gene, partial sequence; internal transcribed spacer 1, 5.8S ribosomal RNA gene, and internal transcribed spacer 2, complete sequence; and 28S ribosomal RNA gene, partial sequence
Pycnoporus sanguineus BRFM 1264 v1.0	36037304	14165	1.4165	2	1.41193	0	0	0	0	11	7.76562	2	1.41193	3	2.1179	15	10.5895	0.470644	5.47123	0.666667	7.75	Basidiomycota	Agaricomycotina	Agaricomycetes	Polyporales	Polyporaceae	Pycnoporus	Saprotroph	Saprotroph	Wood Saprotroph	Wood Saprotroph	Highly Probable	Polyporoid	White Rot	GQ402826.1 Pycnoporus sanguineus 18S ribosomal RNA gene, partial sequence; internal transcribed spacer 1, 5.8S ribosomal RNA gene, and internal transcribed spacer 2, complete sequence; and 28S ribosomal RNA gene, partial sequence
Radiomyces spectabilis NRRL 2753 v1.0	30409402	10905	1.0905	1	0.917011	0	0	0	0	0	0	0	0	0	0	0	0	0.30567	0	0.333333	0		Mucormycotina	Mucormycetes	Mucorales	Radiomycetaceae	Radiomyces	-	-	-	-	-	-	-	NA
Pyrenochaeta lycopersici ISPaVe ER 1252 v1.0	40265766	14311	1.4311	4	2.79505	1	0.698763	1	0.698763	7	4.89134	5	3.49382	5	3.49382	0	0	1.39753	2.96974	2	4.25	Ascomycota	Pezizomycotina	Dothideomycetes	Pleosporales	Incertae sedis	Pyrenochaeta	Pathotroph	Pathotroph	Plant Pathogen	Plant Pathogen	Probable	NULL	NULL	AY649597.1 Pyrenochaeta lycopersici strain ISPaVe ER1250 18S ribosomal RNA gene, partial sequence; internal transcribed spacer 1, 5.8S ribosomal RNA gene, and internal transcribed spacer 2, complete sequence; and 26S ribosomal RNA gene, partial sequence
Pyrenochaeta sp. DS3sAY3a v1.0	38501010	14995	1.4995	4	2.66756	1	0.666889	1	0.666889	3	2.00067	8	5.33511	5	3.33444	36	24.008	1.33378	8.66956	2	13	Ascomycota	Pezizomycotina	Dothideomycetes	Pleosporales	Incertae sedis	Pyrenochaeta	Saprotroph	Saprotroph	Undefined Saprotroph-Wood Saprotroph	Wood Saprotroph	Highly Probable	NULL	Soft Rot	KX343166.1 Pyrenochaeta sp. isolate BL6 18S ribosomal RNA gene, partial sequence; internal transcribed spacer 1, 5.8S ribosomal RNA gene, and internal transcribed spacer 2, complete sequence; and 28S ribosomal RNA gene, partial sequence
Pyrenophora teres f. teres	33583335	11799	1.1799	4	3.39012	1	0.847529	0	0	3	2.54259	4	3.39012	3	2.54259	24	20.3407	1.41255	7.204	1.66667	8.5	Ascomycota	Pezizomycotina	Dothideomycetes	Pleosporales	Pleosporaceae	Pyrenophora	Pathotroph	Pathotroph	Plant Pathogen	Plant Pathogen	Probable	NULL	NULL	GU014819.1 Pyrenophora teres f. teres isolate 0-1 18S ribosomal RNA gene, partial sequence; internal transcribed spacer 1, 5.8S ribosomal RNA gene, and internal transcribed spacer 2, complete sequence; and 28S ribosomal RNA gene, partial sequence
Pyrenophora tritici-repentis	37840464	12141	1.2141	4	3.29462	1	0.823655	1	0.823655	4	3.29462	5	4.11828	3	2.47097	15	12.3548	1.64731	5.55967	2	6.75	Ascomycota	Pezizomycotina	Dothideomycetes	Pleosporales	Pleosporaceae	Pyrenophora	Pathotroph	Pathotroph	Plant Pathogen	Plant Pathogen	Probable	NULL	NULL	JN943670.1 Pyrenophora tritici-repentis strain DAOM 226213 internal transcribed spacer 1, partial sequence; 5.8S ribosomal RNA gene, complete sequence; and internal transcribed spacer 2, partial sequence
Pyronema confluens CBS100304	50026054	13367	1.3367	3	2.24433	1	0.748111	1	0.748111	1	0.748111	6	4.48867	2	1.49622	9	6.733	1.24685	3.3665	1.66667	4.5	Ascomycota	Pezizomycotina	Pezizomycetes	Pezizales	Pyronemataceae	Pyronema	Saprotroph	Saprotroph	Undefined Saprotroph	Undefined Saprotroph	Probable	NULL	NULL	KX065281.1 Pyronema sp. isolate 1-3-7-1-1-1 internal transcribed spacer 1, partial sequence; 5.8S ribosomal RNA gene, complete sequence; and internal transcribed spacer 2, partial sequence
Ramaria rubella R. acris UT-36052-T v1.0	105462249	19287	1.9287	2	1.03697	0	0	0	0	13	6.74029	3	1.55545	8	4.14787	9	4.66636	0.345656	4.27749	0.666667	8.25	Basidiomycota	Agaricomycotina	Agaricomycetes	Gomphales	Gomphaceae	Ramaria	Symbiotroph	Symbiotroph	Ectomycorrhizal	Ectomycorrhizal	Possible	Clavarioid	NULL	AY854078.1 Ramaria rubella isolate AFTOL-ID 724 18S ribosomal RNA gene, partial sequence; internal transcribed spacer 1, 5.8S ribosomal RNA gene, and internal transcribed spacer 2, complete sequence; and 25S ribosomal RNA gene, partial sequence
[truncated: 237 more rows]
