# Supplementary material for: Linking Genes to Traits in Fungi
Source: Microb Ecol. 2021 Jan 22;82(1):145–55. doi: 10.1007/s00248-021-01687-x (PMC8282587; doi:10.1007/s00248-021-01687-x)
Supplement: Supplementary file 3 — (XLSX 22.6 kb) [file 248_2021_1687_MOESM3_ESM.xlsx]

## Sheet: Sheet1
Supplementary Table 2. Trait-based group classification of rRNA based study at the Chronic Nitrogen Amendement Study at Harvard Forest by Morrison et al. 2018.
Taxa in Morrison et al. 2018	Trophic Mode	Trophic mode final	Guild	Guild final	Confidence Ranking	Growth Morphology	Trait	Control RNA	N50 RNA	N150 RNA	Nitrogen response N50	Nitrogen response N150
Alatospora	Saprotroph	Saprotroph	Undefined Saprotroph	Undefined Saprotroph	Probable	NULL	NULL			1	NA	1
Arachnopeziza	Saprotroph	Saprotroph	Undefined Saprotroph	Undefined Saprotroph	Probable	Microfungus	NULL	15	1	10	-0.933333	-0.333333
Arthrinium	Saprotroph	Saprotroph	Undefined Saprotroph	Undefined Saprotroph	Probable	NULL	NULL	2		1	-1	-0.5
Athelia	Pathotroph-Saprotroph-Symbiotroph	Saprotroph	Epiphyte-Leaf Saprotroph-Lichen Parasite-Lichenized-Plant Pathogen-Wood Saprotroph	Wood Saprotroph	Possible	Corticioid-Thallus	NULL	5			-1	-1
Aureobasidium	Pathotroph-Saprotroph-Symbiotroph	Symbiotroph	Animal Pathogen-Endophyte-Epiphyte-Plant Pathogen-Undefined Saprotroph	Endophyte	Possible	Facultative Yeast	NULL	1	4	3	3	2
Bannoa	Saprotroph	Saprotroph	Saprotrophic	Saprotrophic	Possible	Yeast	NULL			1	NA	1
Bensingtonia	Saprotroph	Saprotroph	Undefined Saprotroph	Undefined Saprotroph	Highly Probable	Facultative Yeast	NULL		2		1	NA
Berkleasmium	Saprotroph	Saprotroph	Wood Saprotroph	Wood Saprotroph	Possible	Microfungus	NULL	66		1	-1	-0.984848
Botryobasidium	Saprotroph	Saprotroph	Undefined Saprotroph	Undefined Saprotroph	Probable	Corticioid	White Rot		16	120	1	1
Bullera	Saprotroph-Symbiotroph	Saprotroph	Epiphyte-Litter Saprotroph	Litter Saprotroph	Probable	Yeast	NULL	2	3	9	0.5	3.5
Cadophora	Symbiotroph	Symbiotroph	Endophyte	Endophyte	Highly Probable	Microfungus	NULL		1		1	NA
Capnobotryella	Saprotroph	Saprotroph	Undefined Saprotroph	Undefined Saprotroph	Probable	NULL	NULL	12	4	32	-0.666667	1.66667
Capronia	Symbiotroph	Symbiotroph	Endophyte	Endophyte	Highly Probable	Facultative Yeast	NULL		4	2	1	1
Cenococcum	Symbiotroph	Symbiotroph	Ectomycorrhizal	Ectomycorrhizal	Highly Probable	NULL	NULL	75	222		1.96	-1
Ceramothyrium	Saprotroph	Saprotroph	Undefined Saprotroph	Undefined Saprotroph	Probable	NULL	NULL		4	1	1	1
Ceratobasidium	Symbiotroph	Symbiotroph	Ectomycorrhizal	Ectomycorrhizal	Possible	Corticioid	NULL	1			-1	-1
Ceratocystis	Pathotroph-Saprotroph	Saprotroph	Plant Pathogen-Wood Saprotroph	Wood Saprotroph	Probable	Microfungus	Soft Rot	4	8	64	1	15
Cercospora	Pathotroph	Pathotroph	Plant Pathogen	Plant Pathogen	Probable	Microfungus	NULL	1	4	1	3	0
Chalara	Pathotroph-Saprotroph-Symbiotroph	Saprotroph	Endophyte-Plant Pathogen-Wood Saprotroph	Wood Saprotroph	Probable	NULL	Soft Rot	1	12		11	-1
Chalciporus	Pathotroph	Pathotroph	Fungal Parasite	Fungal Parasite	Possible	NULL	NULL			1	NA	1
Chloridium	Pathotroph-Saprotroph-Symbiotroph	Saprotroph	Ectomycorrhizal-Endophyte-Plant Pathogen-Wood Saprotroph	Wood Saprotroph	Possible	NULL	NULL		1		1	NA
Cistella	Saprotroph	Saprotroph	Undefined Saprotroph	Undefined Saprotroph	Probable	NULL	NULL	3	9	4	2	0.333333
Cladophialophora	Saprotroph	Saprotroph	Undefined Saprotroph	Undefined Saprotroph	Probable	Facultative Yeast	NULL	18	21	37	0.166667	1.05556
Cladosporium	Symbiotroph	Symbiotroph	Endophyte	Endophyte	Highly Probable	Microfungus	NULL		1		1	NA
Clitocybe	Saprotroph	Saprotroph	Undefined Saprotroph	Undefined Saprotroph	Probable	NULL	NULL		393	2	1	1
Clitopilus	Saprotroph	Saprotroph	Undefined Saprotroph	Undefined Saprotroph	Probable	Agaricoid	NULL			1	NA	1
Cochliobolus	Pathotroph	Pathotroph	Plant Pathogen	Plant Pathogen	Probable	NULL	NULL	5	1	37	-0.8	6.4
Colletotrichum	Pathotroph-Symbiotroph	Pathotroph	Endophyte-Plant Pathogen	Plant Pathogen	Probable	Microfungus	NULL		1		1	NA
Collybia	Pathotroph-Saprotroph	Pathotroph	Fungal Parasite-Plant Pathogen	Plant Pathogen	Highly Probable	Agaricoid	NULL	13		1	-1	-0.923077
Colpoma	Pathotroph	Pathotroph	Plant Pathogen	Plant Pathogen	Probable	NULL	NULL	16			-1	-1
Coniophora	Saprotroph	Saprotroph	Wood Saprotroph	Wood Saprotroph	Probable	Corticioid	Brown Rot			1	NA	1
Coniosporium	Pathotroph-Saprotroph	Pathotroph	Animal Pathogen-Plant Pathogen-Undefined Saprotroph	Animal Pathogen	Highly Probable	Microfungus	NULL			1	NA	1
Cordyceps	Pathotroph-Symbiotroph	Pathotroph	Animal Pathogen-Clavicipitaceous Endophyte-Fungal Parasite	Animal Pathogen	Possible	Cordyceptoid	NULL			2	NA	1
Cortinarius	Symbiotroph	Symbiotroph	Ectomycorrhizal	Ectomycorrhizal	Highly Probable	Agaricoid	NULL	4			-1	-1
Crepidotus	Saprotroph	Saprotroph	Wood Saprotroph	Wood Saprotroph	Highly Probable	Agaricoid	NULL	24	6		-0.75	-1
Crocicreas	Saprotroph	Saprotroph	Undefined Saprotroph	Undefined Saprotroph	Probable	Pezizoid	NULL			1	NA	1
Cryphonectria	Pathotroph	Pathotroph	Plant Pathogen	Plant Pathogen	Highly Probable	Microfungus	NULL	1			-1	-1
Cryptococcus	Pathotroph-Saprotroph-Symbiotroph	Saprotroph	Animal Pathogen-Endophyte-Epiphyte-Undefined Saprotroph	Undefined Saprotroph	Possible	Yeast	NULL	21	23	49	0.0952381	1.33333
Cryptodiscus	Saprotroph	Saprotroph	Undefined Saprotroph	Undefined Saprotroph	Probable	NULL	NULL			1	NA	1
Cylindrocarpon	Pathotroph	Pathotroph	Plant Pathogen	Plant Pathogen	Probable	NULL	NULL	4		1	-1	-0.75
Cyphellophora	Pathotroph	Pathotroph	Animal Pathogen	Animal Pathogen	Probable	Facultative Yeast	NULL			3	NA	1
Devriesia	Pathotroph	Pathotroph	Plant Pathogen	Plant Pathogen	Probable	NULL	NULL	3	4	2	0.333333	-0.333333
Diaporthe	Pathotroph-Symbiotroph	Pathotroph	Endophyte-Plant Pathogen	Plant Pathogen	Probable	Microfungus	NULL	113	50	89	-0.557522	-0.212389
Didymella	Pathotroph-Saprotroph	Pathotroph	Animal Pathogen-Plant Pathogen-Undefined Saprotroph	Plant Pathogen	Probable	Microfungus	NULL	1			-1	-1
Dimorphospora	Saprotroph	Saprotroph	Undefined Saprotroph	Undefined Saprotroph	Probable	NULL	NULL	7	2	1	-0.714286	-0.857143
Dioszegia	Saprotroph	Saprotroph	Undefined Saprotroph	Undefined Saprotroph	Probable	Yeast	NULL	1			-1	-1
Discula	Pathotroph-Saprotroph	Saprotroph	Plant Pathogen-Wood Saprotroph	Wood Saprotroph	Highly Probable	Microfungus	Soft Rot			1	NA	1
Drechslera	Pathotroph	Pathotroph	Plant Pathogen	Plant Pathogen	Probable	NULL	NULL			2	NA	1
Elaphocordyceps	Pathotroph	Pathotroph	Fungal Parasite	Fungal Parasite	Highly Probable	NULL	NULL		1		1	NA
Entorrhiza	Pathotroph	Pathotroph	Plant Pathogen	Plant Pathogen	Probable	NULL	NULL	1			-1	-1
Exophiala	Saprotroph	Saprotroph	Undefined Saprotroph	Undefined Saprotroph	Probable	Facultative Yeast	NULL	1	2	4	1	3
Gnomonia	Pathotroph	Pathotroph	Plant Pathogen	Plant Pathogen	Probable	Microfungus	NULL		1		1	NA
Gymnopus	Saprotroph	Saprotroph	Undefined Saprotroph	Undefined Saprotroph	Probable	NULL	NULL	3		13	-1	3.33333
Gyoerffyella	Saprotroph	Saprotroph	Undefined Saprotroph	Undefined Saprotroph	Probable	NULL	NULL			1	NA	1
Haplotrichum	Saprotroph	Saprotroph	Undefined Saprotroph	Undefined Saprotroph	Probable	NULL	White Rot	2		5	-1	1.5
Hormonema	Saprotroph	Saprotroph	Undefined Saprotroph	Undefined Saprotroph	Probable	Facultative Yeast	NULL			1	NA	1
Hyalorbilia	Saprotroph	Saprotroph	Undefined Saprotroph	Undefined Saprotroph	Probable	NULL	NULL		1		1	NA
Hypocrea	Pathotroph	Pathotroph	Endophyte-Fungal Parasite	Endophyte	Probable	Microfungus	NULL		7	1	1	1
Hypoxylon	Saprotroph	Saprotroph	Undefined Saprotroph	Undefined Saprotroph	Probable	NULL	NULL	4			-1	-1
Kuehneromyces	Saprotroph	Saprotroph	Undefined Saprotroph	Undefined Saprotroph	Probable	Agaricoid	White Rot	2	106	90	52	44
Lactarius	Symbiotroph	Symbiotroph	Ectomycorrhizal	Ectomycorrhizal	Highly Probable	Agaricoid	NULL	5	101	7	19.2	0.4
Lecanicillium	Pathotroph	Pathotroph	Animal Pathogen	Animal Pathogen	Probable	NULL	NULL			1	NA	1
Leohumicola	Saprotroph	Saprotroph	Undefined Saprotroph	Undefined Saprotroph	Probable	NULL	NULL			1	NA	1
Lepista	Saprotroph	Saprotroph	Undefined Saprotroph	Undefined Saprotroph	Probable	Agaricoid	NULL	1			-1	-1
Leptodontidium	Symbiotroph	Symbiotroph	Endophyte	Endophyte	Highly Probable	NULL	NULL			1	NA	1
Libertella	Pathotroph	Pathotroph	Plant Pathogen	Plant Pathogen	Probable	NULL	NULL	2			-1	-1
Lophiostoma	Saprotroph	Saprotroph	Undefined Saprotroph	Undefined Saprotroph	Probable	NULL	NULL	91	2	1	-0.978022	-0.989011
Lophodermium	Pathotroph	Pathotroph	Plant Pathogen	Plant Pathogen	Probable	NULL	NULL		10	1	1	1
Lycoperdon	Saprotroph	Saprotroph	Undefined Saprotroph	Undefined Saprotroph	Probable	Gasteroid	NULL	3			-1	-1
Megacollybia	Saprotroph	Saprotroph	Undefined Saprotroph	Undefined Saprotroph	Probable	Agaricoid	NULL	2	10		4	-1
Menispora	Saprotroph-Symbiotroph	Saprotroph	Endophyte-Litter Saprotroph-Undefined Saprotroph	Undefined Saprotroph	Probable	NULL	NULL		1	8	1	1
Monochaetia	Pathotroph	Pathotroph	Plant Pathogen	Plant Pathogen	Probable	NULL	NULL			2	NA	1
Mortierella	Saprotroph	Saprotroph	Undefined Saprotroph	Undefined Saprotroph	Probable	NULL	NULL	91	154	44	0.692308	-0.516484
Mycena	Pathotroph-Saprotroph	Saprotroph	Leaf Saprotroph-Plant Pathogen-Undefined Saprotroph-Wood Saprotroph	Wood Saprotroph	Probable	Agaricoid	NULL	879	334	991	-0.620023	0.127418
Mycosphaerella	Pathotroph	Pathotroph	Plant Pathogen	Plant Pathogen	Probable	Microfungus	NULL			1	NA	1
Myriangium	Pathotroph	Pathotroph	Animal Pathogen	Animal Pathogen	Probable	NULL	NULL			1	NA	1
Nematoctonus	Saprotroph	Saprotroph	Undefined Saprotroph	Undefined Saprotroph	Probable	NULL	White Rot	1	2	4	1	3
Oidiodendron	Pathotroph-Symbiotroph	Symbiotroph	Ericoid Mycorrhizal	Ericoid Mycorrhizal	Probable	Dark Septate Endophyte	NULL	2	12	2	5	0
Opegrapha	Symbiotroph	Symbiotroph	Lichenized	Lichenized	Possible	Thallus	NULL	12	1		-0.916667	-1
Orbilia	Saprotroph	Saprotroph	Wood Saprotroph	Wood Saprotroph	Probable	Microfungus	NULL	2			-1	-1
Paecilomyces	Saprotroph-Symbiotroph	Saprotroph	Clavicipitaceous Endophyte-Undefined Saprotroph-Wood Saprotroph	Wood Saprotroph	Probable	NULL	Soft Rot			2	NA	1
Passalora	Pathotroph	Pathotroph	Plant Pathogen	Plant Pathogen	Probable	Microfungus	NULL	1			-1	-1
Paxillus	Symbiotroph	Symbiotroph	Ectomycorrhizal	Ectomycorrhizal	Highly Probable	Agaricoid	NULL		14		1	NA
Peltaster	Pathotroph	Pathotroph	Plant Pathogen	Plant Pathogen	Probable	NULL	NULL		2	1	1	1
Pestalotiopsis	Pathotroph	Pathotroph	Plant Pathogen	Plant Pathogen	Probable	NULL	NULL			2	NA	1
Phacidium	Pathotroph	Pathotroph	Plant Pathogen	Plant Pathogen	Probable	NULL	NULL		1		1	NA
Phaeohelotium	Saprotroph	Saprotroph	Undefined Saprotroph	Undefined Saprotroph	Probable	NULL	NULL	1			-1	-1
Phaeomollisia	Saprotroph	Saprotroph	Undefined Saprotroph	Undefined Saprotroph	Probable	NULL	NULL		2	2	1	1
Phoma	Pathotroph	Pathotroph	Plant Pathogen	Plant Pathogen	Probable	NULL	NULL		2	3	1	1
Phyllactinia	Pathotroph	Pathotroph	Plant Pathogen	Plant Pathogen	Probable	Microfungus	NULL	1		4	-1	3
Pleurostomophora	Saprotroph	Saprotroph	Undefined Saprotroph	Undefined Saprotroph	Probable	NULL	NULL			1	NA	1
Polycephalomyces	Pathotroph	Pathotroph	Fungal Parasite	Fungal Parasite	Probable	NULL	NULL		2		1	NA
Polyscytalum	Pathotroph	Pathotroph	Plant Pathogen	Plant Pathogen	Probable	NULL	NULL	44	27	66	-0.386364	0.5
Powellomyces	Pathotroph	Pathotroph	Plant Pathogen	Plant Pathogen	Probable	NULL	NULL			2	NA	1
Pseudofusicoccum	Pathotroph	Pathotroph	Plant Pathogen	Plant Pathogen	Probable	NULL	NULL			41	NA	1
Pseudonectria	Saprotroph	Saprotroph	Undefined Saprotroph	Undefined Saprotroph	Probable	NULL	NULL		2	5	1	1
Pyrenochaeta	Saprotroph	Saprotroph	Undefined Saprotroph-Wood Saprotroph	Wood Saprotroph	Highly Probable	NULL	Soft Rot	1			-1	-1
Rhizoscyphus	Pathotroph-Symbiotroph	Symbiotroph	Bryophyte Parasite-Ectomycorrhizal-Ericoid Mycorrhizal	Ectomycorrhizal	Probable	Microfungus; Dark Septate Microfungus	NULL	6	10	33	0.666667	4.5
Rhodocollybia	Saprotroph	Saprotroph	Undefined Saprotroph	Undefined Saprotroph	Probable	Agaricoid	NULL	485	853		0.758763	-1
Rhodotorula	Pathotroph-Saprotroph	Saprotroph	Animal Endosymbiont-Undefined Saprotroph	Undefined Saprotroph	Probable	NULL	NULL	60	20	51	-0.666667	-0.15
Russula	Symbiotroph	Symbiotroph	Ectomycorrhizal	Ectomycorrhizal	Highly Probable	Agaricoid	NULL	95	200	12	1.10526	-0.873684
Scleroderma	Symbiotroph	Symbiotroph	Ectomycorrhizal	Ectomycorrhizal	Highly Probable	Gasteroid	NULL		213	17	1	1
Sistotrema	Saprotroph-Symbiotroph	Saprotroph	Ectomycorrhizal-Wood Saprotroph	Wood Saprotroph	Possible	Corticioid	White Rot	69	85	242	0.231884	2.50725
Spilocaea	Pathotroph	Pathotroph	Plant Pathogen	Plant Pathogen	Probable	NULL	NULL		1		1	NA
Sporobolomyces	Pathotroph-Saprotroph	Saprotroph	Fungal Parasite-Litter Saprotroph	Litter Saprotroph	Probable	Yeast	NULL			1	NA	1
Stenella	Saprotroph	Saprotroph	Undefined Saprotroph	Undefined Saprotroph	Probable	NULL	NULL			3	NA	1
Strobilomyces	Symbiotroph	Symbiotroph	Ectomycorrhizal	Ectomycorrhizal	Highly Probable	Boletoid	NULL	3			-1	-1
Sympodiella	Saprotroph	Saprotroph	Undefined Saprotroph	Undefined Saprotroph	Probable	NULL	NULL	59	17	44	-0.711864	-0.254237
Syzygospora	Pathotroph	Pathotroph	Fungal Parasite-Lichen Parasite	Fungal Parasite	Highly Probable	Tremelloid	NULL	1	3	2	2	1
Tolypocladium	Pathotroph-Symbiotroph	Pathotroph	Animal Pathogen-Clavicipitaceous Endophyte-Fungal Parasite	Animal Pathogen	Possible	NULL	NULL			1	NA	1
Tomentella	Symbiotroph	Symbiotroph	Ectomycorrhizal	Ectomycorrhizal	Highly Probable	Corticioid	NULL	5			-1	-1
Tremella	Pathotroph-Symbiotroph	Pathotroph	Fungal Parasite-Lichen Parasite	Fungal Parasite	Probable	Facultative Yeast	NULL	52			-1	-1
Trichodelitschia	Saprotroph	Saprotroph	Undefined Saprotroph	Undefined Saprotroph	Probable	NULL	NULL		1		1	NA
Tricladium	Saprotroph	Saprotroph	Undefined Saprotroph	Undefined Saprotroph	Probable	NULL	NULL		1		1	NA
Umbilicaria	Symbiotroph	Symbiotroph	Lichenized	Lichenized	Highly Probable	Thallus	NULL	10		2	-1	-0.8
Varicosporium	Saprotroph	Saprotroph	Undefined Saprotroph	Undefined Saprotroph	Probable	NULL	NULL		0	8	1	1
Verticillium	Pathotroph	Pathotroph	Plant Pathogen	Plant Pathogen	Probable	NULL	NULL	80	21	30	-0.7375	-0.625
Xanthoria	Symbiotroph	Symbiotroph	Lichenized	Lichenized	Highly Probable	Thallus	NULL		3		1	NA
Xeromphalina	Saprotroph	Saprotroph	Undefined Saprotroph	Undefined Saprotroph	Probable	Agaricoid	White Rot	1	2	1	1	0
Yarrowia	Saprotroph	Saprotroph	Undefined Saprotroph	Undefined Saprotroph	Highly Probable	Yeast	NULL		11		1	NA
