# Supplementary material for: Linking Genes to Traits in Fungi
Source: Microb Ecol. 2021 Jan 22;82(1):145–55. doi: 10.1007/s00248-021-01687-x (PMC8282587; doi:10.1007/s00248-021-01687-x)
Supplement: Supplementary file 4 — (XLSX 18.8 kb) [file 248_2021_1687_MOESM4_ESM.xlsx]

## Sheet: Sheet1
Supplementary Table 3. Taxonomic characteristics of ectomychorrizal species of fungi in MycoCosm up to April 30, 2018.
id_plot	Species name	N_frequency	C_frequency	Division	Subdivision	Class	Order	Family	Genus	Trophic mode_final	Functional guild_final
1	Russula compacta BPL669 v1.0	0	0.692265	Basidiomycota	Agaricomycotina	Agaricomycetes	Russulales	Russulaceae	Russula	Symbiotroph	Ectomycorrhizal
2	Lactarius quietus S23C v1.0	0.175966	0.395925	Basidiomycota	Agaricomycotina	Agaricomycetes	Russulales	Russulaceae	Lactarius	Symbiotroph	Ectomycorrhizal
3	Amanita muscaria Koide v1.0	0.183624	0.275437	Basidiomycota	Agaricomycotina	Agaricomycetes	Agaricales	Amanitaceae	Amanita	Symbiotroph	Ectomycorrhizal
4	Russula brevipes BPL707 v1.0	0.238095	0.535714	Basidiomycota	Agaricomycotina	Agaricomycetes	Russulales	Russulaceae	Russula	Symbiotroph	Ectomycorrhizal
5	Russula rugulosa BPL654 v1.0	0.250985	1.69415	Basidiomycota	Agaricomycotina	Agaricomycetes	Russulales	Russulaceae	Russula	Symbiotroph	Ectomycorrhizal
6	Russula vinacea BPL710 v1.0	0.263026	0.986349	Basidiomycota	Agaricomycotina	Agaricomycetes	Russulales	Russulaceae	Russula	Symbiotroph	Ectomycorrhizal
7	Thelephora ganbajun P2 v1.0	0.263651	0.988689	Basidiomycota	Agaricomycotina	Agaricomycetes	Thelephorales	Thelephoraceae	Thelephora	Symbiotroph	Ectomycorrhizal
8	Russula dissimulans BPL704 v1.0	0.280938	0.421408	Basidiomycota	Agaricomycotina	Agaricomycetes	Russulales	Russulaceae	Russula	Symbiotroph	Ectomycorrhizal
9	Multifurca ochricompacta BPL690 v1.0	0.317038	0.951113	Basidiomycota	Agaricomycotina	Agaricomycetes	Russulales	Russulaceae	Multifurca	Symbiotroph	Ectomycorrhizal
10	Lactifluus volemus BPL652 v1.0	0.445335	0.501002	Basidiomycota	Agaricomycotina	Agaricomycetes	Russulales	Russulaceae	Lactifluus	Symbiotroph	Ectomycorrhizal
11	Lactifluus subvellereus BPL653 v1.0	0.520752	0.781128	Basidiomycota	Agaricomycotina	Agaricomycetes	Russulales	Russulaceae	Lactifluus	Symbiotroph	Ectomycorrhizal
12	Paxillus adelphus Ve08.2h10 v2.0	0.526343	0.657929	Basidiomycota	Agaricomycotina	Agaricomycetes	Boletales	Paxillaceae	Paxillus	Symbiotroph	Ectomycorrhizal
13	Paxillus involutus ATCC 200175 v1.0	0.556545	1.25223	Basidiomycota	Agaricomycotina	Agaricomycetes	Boletales	Paxillaceae	Paxillus	Symbiotroph	Ectomycorrhizal
14	Tricholoma matsutake 945 v3.0	0.582623	1.20166	Basidiomycota	Agaricomycotina	Agaricomycetes	Agaricales	Tricholomataceae	Tricholoma	Symbiotroph	Ectomycorrhizal
15	Suillus brevipes Sb2 v2.0	0.621369	1.63109	Basidiomycota	Agaricomycotina	Agaricomycetes	Boletales	Suillaceae	Suillus	Symbiotroph	Ectomycorrhizal
16	Pisolithus microcarpus 441 v1.0	0.632992	0.949487	Basidiomycota	Agaricomycotina	Agaricomycetes	Boletales	Sclerodermataceae	Pisolithus	Symbiotroph	Ectomycorrhizal
17	Clavulina sp. PMI_390 v1.0	0.647165	0.970748	Basidiomycota	Agaricomycotina	Agaricomycetes	Cantharellales	Clavulinaceae	Clavulina	Symbiotroph	Ectomycorrhizal
18	Suillus pictus EM44 v1.0	0.689097	0.646028	Basidiomycota	Agaricomycotina	Agaricomycetes	Boletales	Suillaceae	Suillus	Symbiotroph	Ectomycorrhizal
19	Rhizopogon salebrosus TDB-379 v1.0	0.705467	1.5873	Basidiomycota	Agaricomycotina	Agaricomycetes	Boletales	Suillineae	Rhizopogon	Symbiotroph	Ectomycorrhizal
20	Pisolithus tinctorius Marx 270 v1.0	0.734182	0.550637	Basidiomycota	Agaricomycotina	Agaricomycetes	Boletales	Sclerodermataceae	Pisolithus	Symbiotroph	Ectomycorrhizal
21	Paxillus ammoniavirescens Pou09.2 v1.0	0.742225	0.927781	Basidiomycota	Agaricomycotina	Agaricomycetes	Boletales	Paxillaceae	Paxillus	Symbiotroph	Ectomycorrhizal
22	Suillus americanus EM31 v1.0	0.776865	0.728311	Basidiomycota	Agaricomycotina	Agaricomycetes	Boletales	Suillaceae	Suillus	Symbiotroph	Ectomycorrhizal
23	Suillus hirtellus EM16 v1.0	0.781235	0.878889	Basidiomycota	Agaricomycotina	Agaricomycetes	Boletales	Suillaceae	Suillus	Symbiotroph	Ectomycorrhizal
24	Cantharellus anzutake C23 v1.0	0.785793	1.32603	Basidiomycota	Agaricomycotina	Agaricomycetes	Cantharellales	Cantharellaceae	Cantharellus	Symbiotroph	Ectomycorrhizal
25	Boletus edulis v1.0	0.787417	1.77169	Basidiomycota	Agaricomycotina	Agaricomycetes	Boletales	Boletaceae	Boletus	Symbiotroph	Ectomycorrhizal
26	Suillus luteus UH-Slu-Lm8-n1 v3.0	0.803794	0.602845	Basidiomycota	Agaricomycotina	Agaricomycetes	Boletales	Suillaceae	Suillus	Symbiotroph	Ectomycorrhizal
27	Suillus cothurnatus VC 1858 v1.0	0.840223	0.882234	Basidiomycota	Agaricomycotina	Agaricomycetes	Boletales	Suillaceae	Suillus	Symbiotroph	Ectomycorrhizal
28	Suillus granulatus EM37 v1.0	0.843775	0.949247	Basidiomycota	Agaricomycotina	Agaricomycetes	Boletales	Suillaceae	Suillus	Symbiotroph	Ectomycorrhizal
29	Suillus subaureus MN1 v1.0	0.847099	0.476493	Basidiomycota	Agaricomycotina	Agaricomycetes	Boletales	Suillaceae	Suillus	Symbiotroph	Ectomycorrhizal
30	Gyrodon lividus BX v1.0	0.848969	1.06121	Basidiomycota	Agaricomycotina	Agaricomycetes	Boletales	Paxillaceae	Gyrodon	Symbiotroph	Ectomycorrhizal
31	Rhizopogon vinicolor AM-OR11-026 v1.0	0.92151	1.0367	Basidiomycota	Agaricomycotina	Agaricomycetes	Boletales	Suillineae	Rhizopogon	Symbiotroph	Ectomycorrhizal
32	Rhizopogon vesiculosus Smith	0.937778	0.879167	Basidiomycota	Agaricomycotina	Agaricomycetes	Boletales	Suillineae	Rhizopogon	Symbiotroph	Ectomycorrhizal
33	Scleroderma citrinum Foug A v1.0	0.951837	0.832857	Basidiomycota	Agaricomycotina	Agaricomycetes	Boletales	Sclerodermataceae	Scleroderma	Symbiotroph	Ectomycorrhizal
34	Suillus tomentosus FC115 v1.0	0.969105	0.872194	Basidiomycota	Agaricomycotina	Agaricomycetes	Boletales	Suillaceae	Suillus	Symbiotroph	Ectomycorrhizal
35	Terfezia claveryi T7 v1.0	1.04452	1.56678	Ascomycota	Pezizomycotina	Eurotiomycetes	Pezizales	Pezizaceae	Terfezia	Symbiotroph	Ectomycorrhizal
36	Hydnum rufescens UP504 v2.0	1.07152	0.401822	Basidiomycota	Agaricomycotina	Agaricomycetes	Cantharellales	Hydnaceae	Hydnum	Symbiotroph	Ectomycorrhizal
37	Hebeloma cylindrosporum h7 v2.0	1.08352	1.7878	Basidiomycota	Agaricomycotina	Agaricomycetes	Agaricales	Hymenogastraceae	Hebeloma	Symbiotroph	Ectomycorrhizal
38	Kalaharituber pfeilii F3 v1.0	1.09721	2.79789	Ascomycota	Pezizomycotina	Pezizomycetes	Pezizales	Pezizaceae	Kalaharituber	Symbiotroph	Ectomycorrhizal
39	Terfezia boudieri ATCC MYA-4762 v1.1	1.10065	1.23824	Ascomycota	Pezizomycotina	Eurotiomycetes	Pezizales	Pezizaceae	Terfezia	Symbiotroph	Ectomycorrhizal
40	Choiromyces venosus 120613-1 v1.0	1.11198	2.77994	Ascomycota	Pezizomycotina	Pezizomycetes	Pezizales	Tuberaceae	Choiromyces	Symbiotroph	Ectomycorrhizal
41	Xerocomus badius 84.06 v1.0	1.11572	1.17151	Basidiomycota	Agaricomycotina	Agaricomycetes	Boletales	Boletaceae	Xerocomus	Symbiotroph	Ectomycorrhizal
42	Laccaria bicolor v2.0	1.1529	0.864678	Basidiomycota	Agaricomycotina	Agaricomycetes	Agaricales	Hydnangiaceae	Laccaria	Symbiotroph	Ectomycorrhizal
43	Suillus decipiens EM49 v1.0	1.18385	0.739908	Basidiomycota	Agaricomycotina	Agaricomycetes	Boletales	Suillaceae	Suillus	Symbiotroph	Ectomycorrhizal
44	Trichophaea hybrida UTF0779 v1.0	1.25238	0.939285	Ascomycota	Pezizomycotina	Pezizomycetes	Pezizales	Pyronemataceae	Trichophaea	Symbiotroph	Ectomycorrhizal
45	Wilcoxina mikolae CBS 423.85 v1.0	1.27294	2.2913	Ascomycota	Pezizomycotina	Pezizomycetes	Pezizales	Pyronemataceae	Wilcoxina	Symbiotroph	Ectomycorrhizal
46	Tuber borchii Tbo3840 v1.0	1.34996	1.21497	Ascomycota	Pezizomycotina	Pezizomycetes	Pezizales	Tuberaceae	Tuber	Symbiotroph	Ectomycorrhizal
47	Laccaria amethystina LaAM-08-1 v2.0	1.51921	0.569703	Basidiomycota	Agaricomycotina	Agaricomycetes	Agaricales	Hydnangiaceae	Laccaria	Symbiotroph	Ectomycorrhizal
48	Piloderma croceum F 1598 v1.0	1.54443	0.57916	Basidiomycota	Agaricomycotina	Agaricomycetes	Atheliales	Atheliaceae	Piloderma	Symbiotroph	Ectomycorrhizal
49	Gautieria morchelliformis GMNE.BST v1.0	0.327906	5.16453	Basidiomycota	Agaricomycotina	Agaricomycetes	Gomphales	Gomphaceae	Gautieria	Symbiotroph	Ectomycorrhizal
50	Tulasnella calospora AL13/4D v1.0	0.339115	7.88443	Basidiomycota	Agaricomycotina	Agaricomycetes	Cantharellales	Tulasnellaceae	Tulasnella	Symbiotroph	Ectomycorrhizal
51	Ramaria rubella R. acris UT-36052-T v1.0	0.345656	4.27749	Basidiomycota	Agaricomycotina	Agaricomycetes	Gomphales	Gomphaceae	Ramaria	Symbiotroph	Ectomycorrhizal
52	Tulasnella calospora UAMH 9824 v1.0	0.390297	6.29354	Basidiomycota	Agaricomycotina	Agaricomycetes	Cantharellales	Tulasnellaceae	Tulasnella	Symbiotroph	Ectomycorrhizal
53	Sclerogaster hysterangioides SCL2.BST v1.0	0.600384	4.05259	Basidiomycota	Agaricomycotina	Agaricomycetes	Geastrales	Sclerogastraceae	Sclerogaster	Symbiotroph	Ectomycorrhizal
55	Sebacina vermifera MAFF 305830 v1.0	0.653083	6.36755	Basidiomycota	Agaricomycotina	Agaricomycetes	Sebacinales	Sebacinaceae	Sebacina	Symbiotroph	Ectomycorrhizal
56	Cortinarius glaucopus AT 2004 276 v2.0	0.817916	3.68062	Basidiomycota	Agaricomycotina	Agaricomycetes	Agaricales	Cortinariaceae	Cortinarius	Symbiotroph	Ectomycorrhizal
57	Ceratobasidium sp. (anastomosis group I, AG-I) v1.0	0.92285	8.44408	Basidiomycota	Agaricomycotina	Agaricomycetes	Cantharellales	Ceratobasidiaceae	Ceratobasidium	Symbiotroph	Ectomycorrhizal
58	Tuber melanosporum Mel28 v1.0	1.77873	1.66756	Ascomycota	Pezizomycotina	Pezizomycetes	Pezizales	Tuberaceae	Tuber	Symbiotroph	Ectomycorrhizal
59	Cenococcum geophilum 1.58 v2.0	2.03417	2.54272	Ascomycota	Pezizomycotina	Dothideomycetes	Mytilinidiales	Gloniaceae	Cenococcum	Symbiotroph	Ectomycorrhizal
60	Acephala macrosclerotiorum EW76-UTF0540 v1.0	2.37823	3.92409	Ascomycota	Pezizomycotina	Leotiomycetes	Helotiales	Incertae sedis	Acephala	Symbiotroph	Ectomycorrhizal
61	Meliniomyces variabilis F v1.0	2.4523	5.27245	Ascomycota	Pezizomycotina	Leotiomycetes	Incertae sedis	Incertae sedis	Meliniomyces	Symbiotroph	Ectomycorrhizal
62	Meliniomyces bicolor E v2.0	2.68543	2.8197	Ascomycota	Pezizomycotina	Leotiomycetes	Incertae sedis	Incertae sedis	Meliniomyces	Symbiotroph	Ectomycorrhizal
63	Rhizoscyphus ericae UAMH 7357 v1.0	3.17763	2.97903	Ascomycota	Pezizomycotina	Leotiomycetes	Helotiales	Helotiaceae	Rhizoscyphus	Symbiotroph	Ectomycorrhizal
